# Supplementary material for: Nordihydroguaiaretic acid impairs prostate cancer cell migration and tumor metastasis by suppressing neuropilin 1
Source: Oncotarget. 2016 Nov 15;7(52):86225–38. doi: 10.18632/oncotarget.13368 (PMC5349909; doi:10.18632/oncotarget.13368)
Supplement: Supplementary file 2 [file oncotarget-07-86225-s002.xlsx]

## Sheet: sheet 1
Table S1. Result of proteomic assay
	Protein names	Gene names	log2 Intensity
			C1	C2	C3	N1	N2	N3
1	Ubiquitin-like modifier-activating enzyme 6	UBA6	28.3025	28.0305	28.3275	27.9458	28.3876	28.0263
2	Extended synaptotagmin-2	ESYT2	25.0292	24.936	25.6581	25.1478	25.5592	25.0336
3	Shootin-1	KIAA1598	25.4026	25.5238	25.2152	25.1411	25.4369	25.0786
4	Centromere/kinetochore protein zw10 homolog	ZW10	25.2369	24.8464	25.3722	25.4999	25.3841	24.5857
5	Aconitate hydratase, mitochondrial	ACO2	27.8726	28.3191	28.2487	28.4122	28.7209	27.9207
6	Ral GTPase-activating protein subunit beta	RALGAPB	23.8732	24.4502	23.4709	24.0998	23.996	22.1439
7	Major prion protein	PRNP	24.3832	24.3004	24.0038	23.0623	23.523	22.3279
8	Probable ATP-dependent RNA helicase DDX58	DDX58	22.8241	22.2525	21.9516	22.2265	21.9868	20.1851
9	Alpha-adducin	ADD1	24.1271	24.4324	24.0358	23.7297	24.1779	24.1152
10	WD repeat-containing protein 46	WDR46	23.0356	22.9294	22.8658	22.0545	22.11	22.0348
11	Neuroblastoma-amplified sequence	NBAS	24.3162	23.124	23.8296	23.894	23.3852	22.9892
12	Exosome complex component RRP4	EXOSC2	23.6534	22.7767	24.3564	23.1479	23.524	22.1488
13	von Willebrand factor A domain-containing protein 8	VWA8	23.6923	23.8042	22.8443	23.3471	23.2441	22.2093
14	SUN domain-containing protein 1	SUN1	23.2634	24.2663	24.7596	23.2056	23.8433	23.1993
15	CCR4-NOT transcription complex subunit 1	CNOT1	24.0057	23.9329	23.3261	24.0869	24.2471	23.0514
16	Phosphoglycolate phosphatase	PGP	24.3126	24.3105	24.2758	23.8248	24.2318	22.8262
17	UPF0600 protein C5orf51	C5orf51	23.9682	23.5416	22.1026	21.7991	22.2076	21.478
18	GPI-anchor transamidase	PIGK	21.3511	22.396	20.3739	22.2793	22.5265	18.5519
19	Zinc finger protein 281	ZNF281	24.2518	23.318	22.9049	23.0472	23.2443	22.8716
20	Septin-8	2013-09-08	26.2385	25.5089	25.3417	25.785	25.658	23.9054
21	Dysbindin	DTNBP1	20.9209	20.4107	20.0841	19.5981	19.7182	17.3837
22	ADP-sugar pyrophosphatase	NUDT5	25.974	26.0645	26.436	26.1588	26.6238	24.9312
23	WW domain-binding protein 2	WBP2	23.2221	22.8712	21.0159	22.2514	22.3382	20.6906
24	Sodium/potassium-transporting ATPase subunit beta-1	ATP1B1	24.441	24.8127	24.9129	24.9585	25.1231	23.9915
25	Dynein light chain Tctex-type 3	DYNLT3	23.2691	24.8286	23.8307	24.4217	24.0056	22.5663
26	Hematological and neurological expressed 1-like protein	HN1L	25.9344	26.2354	26.6024	26.1933	26.0413	24.3021
27	Structural maintenance of chromosomes flexible hinge domain-containing protein 1	SMCHD1	25.7681	25.7441	25.4124	26.1015	26.1443	25.4338
28	Protein unc-119 homolog B	UNC119B	24.1166	23.1882	24.1395	23.5909	24.074	21.3569
29	Phosphorylase b kinase regulatory subunit alpha, skeletal muscle isoform	PHKA1	24.0205	22.5778	22.8199	23.1106	23.7611	23.1606
30	Nuclear distribution protein nudE-like 1	NDEL1	24.0471	25.5376	25.0624	24.6041	24.8791	25.5408
31	Ubiquitin fusion degradation protein 1 homolog	UFD1L	25.6672	25.1313	25.0822	24.7405	25.538	23.9133
32	Nucleolar complex protein 3 homolog	NOC3L	24.448	24.1058	24.9177	23.8951	24.3008	24.3519
33	Putative Golgi pH regulator C	GPR89C	23.6513	22.9886	23.5186	23.1591	23.5463	22.5866
34	Sorting nexin-1	SNX1	24.566	25.322	24.9159	24.8368	25.3183	24.5917
35	YY1-associated factor 2	YAF2	20.8505	21.1691	21.1645	20.9455	20.9875	19.1185
36	CD81 antigen	CD81	24.4981	25.8974	25.2092	25.2996	25.2442	22.42
37	Protein diaphanous homolog 2	DIAPH2	22.592	22.7309	22.9867	20.7385	23.3284	22.4277
38	Alpha-endosulfine	ENSA	22.0437	23.3762	23.2431	22.8687	22.9963	22.5114
39	CD9 antigen	CD9	24.6701	24.9895	25.0585	24.8732	24.561	22.819
40	Serine/threonine-protein phosphatase 2A activator	PPP2R4	26.929	27.0197	25.8767	26.731	26.6637	24.4704
41	Mediator of RNA polymerase II transcription subunit 20	MED20	21.8108	21.4388	21.9521	21.1612	22.005	18.5922
42	Selenium-binding protein 1	SELENBP1	24.5165	24.4983	23.9463	24.1031	22.7205	20.8784
43	Coronin-1C	CORO1C	29.0665	28.5602	29.6285	29.822	26.5176	28.6953
44	Hepatoma-derived growth factor	HDGF	28.5178	28.8974	27.6907	28.4289	28.2851	26.9025
45	Fragile X mental retardation protein 1	FMR1	23.1917	23.7684	23.7245	23.5046	23.5553	23.2877
46	Protein RTF2 homolog	RTFDC1	24.4107	23.8328	23.7679	21.6753	22.9399	20.9652
47	Pyruvate dehydrogenase phosphatase regulatory subunit, mitochondrial	PDPR	24.4748	24.6969	24.72	24.9247	25.0681	24.2442
48	Small ubiquitin-related modifier 3	SUMO3	24.0048	24.2611	24.6128	24.4795	24.3362	23.8028
49	Tubulin alpha-4A chain	TUBA4A	26.7257	26.3813	25.7113	26.3628	26.6827	22.1773
50	Protein TSSC1	TSSC1	24.9687	24.6572	24.3312	25.0048	24.9287	19.6576
51	NF-kappa-B essential modulator	IKBKG	24.5633	21.1623	22.1404	21.8613	21.9329	19.4661
52	39S ribosomal protein L23, mitochondrial	MRPL23	22.6595	23.4812	23.5914	23.8533	22.7683	22.6611
53	Pleiotropic regulator 1	PLRG1	25.9105	25.8705	24.9787	25.5681	26.2498	20.6828
54	Cadherin-2	CDH2	26.8637	27.1235	26.7301	27.018	27.1096	26.6299
55	Sorting nexin-24	SNX24	18.4213	17.9392	17.6411	18.695	17.7695	16.2314
56	Matrin-3	MATR3	30.3215	30.2859	30.3422	30.4656	30.4863	30.278
57	Pituitary tumor-transforming gene 1 protein-interacting protein	PTTG1IP	21.9025	23.0983	22.8401	23.1026	23.4707	22.1459
58	Ras-related protein Rab-34	RAB34	22.6403	23.7042	23.1117	23.9183	24.0672	22.3491
59	Phosphatidylinositol 3-kinase catalytic subunit type 3	PIK3C3	20.0269	21.6255	20.9301	21.6275	22.6001	22.3663
60	Putative RNA-binding protein Luc7-like 1	LUC7L	22.5726	22.8266	22.3908	22.1299	22.9877	22.3048
61	N-alpha-acetyltransferase 20	NAA20	20.2507	22.3754	20.8559	21.9932	21.7048	21.655
62	Developmentally-regulated GTP-binding protein 2	DRG2	24.3575	24.7224	23.6624	23.6479	24.6615	22.2325
63	MIF4G domain-containing protein	MIF4GD	21.6977	20.186	21.7331	18.7789	21.3998	19.9724
64	Serine/arginine repetitive matrix protein 1	SRRM1	26.5465	26.8007	26.2039	26.7116	27.1365	26.5244
65	Eukaryotic translation initiation factor 3 subunit L	EIF3L	28.1115	27.3262	28.4099	28.624	20.815	28.3445
66	RNA-binding protein EWS	EWSR1	25.6535	26.2371	26.707	26.7737	27.2566	25.7321
67	L antigen family member 3	LAGE3	24.0833	24.0615	24.467	24.4105	24.3264	23.8644
68	Large proline-rich protein BAG6	BAG6	28.119	28.511	27.2825	28.0825	28.5285	27.4477
69	Valine--tRNA ligase	VARS	29.7681	30.115	29.5108	29.8734	30.1431	29.8188
70	Laminin subunit alpha-3	LAMA3	24.3517	24.3185	24.0386	24.0205	24.4765	23.721
71	DNA replication licensing factor MCM5	MCM5	26.1386	26.2006	26.1675	26.5326	26.6418	26.1275
72	26S proteasome non-ATPase regulatory subunit 10	PSMD10	26.4365	26.9067	26.98	26.258	26.6182	25.3122
73	Hydroxymethylglutaryl-CoA lyase, mitochondrial	HMGCL	25.1363	24.043	24.855	24.1367	24.7572	23.1443
74	F-actin-capping protein subunit beta	CAPZB	28.4805	27.6146	28.3917	28.0174	28.4106	26.6458
75	Nardilysin	NRD1	27.5916	27.4921	27.3796	27.1416	27.6048	27.1401
76	Oxysterol-binding protein	OSBPL9	25.0327	24.7909	25.5913	24.1442	25.786	25.3408
77	Rho guanine nucleotide exchange factor 7	ARHGEF7	23.6344	23.2821	23.8893	24.1812	24.809	22.0557
78	Transmembrane protein 9	TMEM9	22.8674	22.9293	23.1485	23.1101	23.0989	22.3669
79	ELAV-like protein 2	ELAVL2	23.7899	23.7435	23.6228	23.4903	24.3899	24.2217
80	Septin-6	2013-09-06	27.166	27.1473	26.7672	26.8215	27.2067	22.3591
81	Polyadenylate-binding protein 4	PABPC4	26.633	27.063	26.9715	27.169	27.3907	26.5236
82	Complement decay-accelerating factor	CD55	26.1897	26.7542	26.5959	26.9647	27.0421	26.4899
83	Mitochondrial import inner membrane translocase subunit Tim23	TIMM23	24.1406	24.2376	24.675	24.4828	24.6052	23.6373
84	Sterol O-acyltransferase 1	SOAT1	24.3144	23.5331	23.7728	23.769	24.3541	23.1564
85	Proactivator polypeptide	PSAP	24.7783	25.7848	25.4697	24.5813	24.5882	23.572
86	Antigen peptide transporter 1	TAP1	21.5622	21.9979	22.3704	22.0372	21.8347	21.7557
87	GRIP1-associated protein 1	GRIPAP1	24.7625	24.4967	24.9324	24.3602	24.2012	24.62
88	Protein numb homolog	NUMB	25.6205	24.1577	25.4985	24.8909	23.6157	24.0906
89	Bifunctional arginine demethylase and lysyl-hydroxylase JMJD6	JMJD6	22.9982	22.1389	22.5151	22.018	22.8822	18.9794
90	Dedicator of cytokinesis protein 10	DOCK10	18.9647	19.0844	18.262	20.5741	20.5063	20.0625
91	Nucleosome assembly protein 1-like 1	NAP1L1	29.4064	29.4188	29.2872	29.7887	29.5617	29.0862
92	Iron-sulfur cluster assembly enzyme ISCU, mitochondrial	ISCU	22.7913	23.1646	23.0074	22.8665	22.6432	21.7355
93	Tumor necrosis factor receptor type 1-associated DEATH domain protein	TRADD	20.8237	22.9737	22.9041	22.227	23.767	21.1336
94	AMSH-like protease	STAMBPL1	20.8921	20.2536	19.9687	20.199	21.2056	18.7624
95	Histone deacetylase	HDAC2	24.9948	25.1239	25.7606	25.3105	23.587	25.5526
96	Eukaryotic translation initiation factor 3 subunit H	EIF3H	27.5761	27.5874	26.3622	27.2464	27.3924	25.7984
97	Eukaryotic translation initiation factor 3 subunit F	EIF3F	26.5456	28.0606	27.7609	27.5976	27.6453	27.1212
98	Branched-chain-amino-acid aminotransferase	BCAT2	21.6249	22.2566	21.4048	21.9314	22.0965	19.4196
99	Leucine zipper transcription factor-like protein 1	LZTFL1	25.6273	25.8423	25.7687	24.6016	25.9166	24.8959
100	Double-strand break repair protein MRE11A	MRE11A	23.7461	24.1639	22.7308	24.4914	24.1975	24.8212
101	Superoxide dismutase	SOD2	26.3793	26.4732	26.8061	25.64	26.4991	23.3592
102	Cdc42 effector protein 4	CDC42EP4	22.7639	22.3781	21.333	22.3143	22.4402	22.4394
103	Glutamine-dependent NAD(+) synthetase	NADSYN1	23.5816	23.7287	24.0613	23.6857	23.9636	24.056
104	Protein farnesyltransferase/geranylgeranyltransferase type-1 subunit alpha	FNTA	24.1602	24.575	24.7555	24.5961	24.6346	24.0173
105	Small nuclear ribonucleoprotein-associated protein Nribonucleoprotein-associated protein	SNRPN	26.6012	27.0185	26.8055	27.4006	27.3921	25.9924
106	BTB/POZ domain-containing adapter for CUL3-mediated RhoA degradation protein 3	KCTD10	21.7173	21.4991	21.3922	19.9247	20.3445	19.8267
107	AP-1 complex subunit gamma-1	AP1G1	26.6291	26.4168	27.0849	26.2387	27.0642	27.0227
108	RNA pseudouridylate synthase domain-containing protein 2	RPUSD2	23.9629	23.0466	24.4271	23.894	24.4478	22.816
109	Dihydrofolate reductase	DHFR	22.3409	22.7057	23.0013	22.6403	22.3866	21.5972
110	Drebrin like	DBNL	26.4502	26.2499	25.6243	26.0652	25.8954	21.6992
111	Calponin-2	CNN2	23.6094	23.83	24.7233	22.5979	23.934	23.122
112	Adenosine 3-phospho 5-phosphosulfate transporter 1	SLC35B2	22.1918	21.7429	22.5431	22.1105	22.4368	21.2402
113	Probable histidine--tRNA ligase, mitochondrial	HARS2	24.1504	23.9602	23.8632	23.762	23.27	22.8941
114	Sorting nexin-2	SNX2	26.3719	26.364	26.8267	26.9132	25.79	26.951
115	Protein misato homolog 1	MSTO1	27.4766	28.8896	28.3791	24.9274	27.2915	28.2743
116	NADH dehydrogenase [ubiquinone] 1 alpha subcomplex subunit 13	NDUFA13	22.267	25.2045	23.1918	24.836	24.8212	23.3076
117	Checkpoint protein HUS1	HUS1	22.1307	19.3339	20.5468	21.3517	20.7636	17.562
118	Nucleolar protein 3	NOL3	23.8309	22.386	21.7225	21.7685	22.488	20.5855
119	Isocitrate dehydrogenase [NADP]	IDH2	26.6477	26.9985	26.2385	26.6204	26.8853	25.8531
120	Dynein light chain roadblock-type 1	DYNLRB1	24.5713	25.481	25.1506	24.7036	25.2071	23.993
121	Ribosomal protein S6 kinase alpha-3	RPS6KA3	24.8129	25.3896	25.8102	25.5439	25.5884	24.638
122	Uridine-cytidine kinase 2	UCK2	23.7093	22.9801	23.2617	23.7617	23.5047	21.9397
123	ATP-binding cassette sub-family B member 7, mitochondrial	ABCB7	21.3907	20.3102	20.8749	19.6656	22.3847	21.4972
124	SWI/SNF-related matrix-associated actin-dependent regulator of chromatin subfamily E member 1	SMARCE1	23.8122	23.9423	23.0629	23.5062	24.2509	23.0111
125	Calnexin	CANX	29.7349	29.8443	30.452	30.0748	30.7305	30.0871
126	Catenin beta-1	CTNNB1	26.7903	26.7903	27.8686	27.0482	27.1971	26.8986
127	Phosphatidylinositol 5-phosphate 4-kinase type-2 alpha	PIP4K2A	24.5637	24.3791	24.4287	24.8761	24.9958	24.0034
128	Phosphatidate phosphatase LPIN1	LPIN1	23.9581	23.7763	23.8322	23.3635	23.0035	22.4043
129	Microtubule-associated protein 1S	MAP1S	24.3183	24.9611	24.1087	24.5144	25.0401	23.2627
130	RNA-binding protein Musashi homolog 2	MSI2	23.9974	25.1191	25.1027	24.2415	25.3281	23.6455
131	BCL2/adenovirus E1B 19 kDa protein-interacting protein 3	BNIP3	21.2103	21.4439	21.2863	21.9357	21.9026	21.3687
132	Polypyrimidine tract-binding protein 2	PTBP2	21.5722	22.9565	23.2342	23.1422	23.5082	20.0849
133	Mitochondrial translocator assembly and maintenance protein 41 homolog	TAMM41	23.7639	23.9259	24.2305	23.6406	23.4065	22.0802
134	NADH-ubiquinone oxidoreductase 75 kDa subunit, mitochondrial	NDUFS1	24.844	25.1537	25.5098	25.4482	25.2657	24.7068
135	Luc7-like protein 3	LUC7L3	25.4092	24.8569	25.2545	25.0389	24.9945	24.8025
136	Ras-related protein Rab-5A	RAB5A	26.6227	26.5634	26.9926	26.0895	25.9635	24.6629
137	Small nuclear ribonucleoprotein Sm D3	SNRPD3	26.7416	27.6468	27.5408	28.2021	28.2379	27.3076
138	Citrate synthase	CS	29.2615	29.4143	29.584	29.7057	29.8546	29.5513
139	Periodic tryptophan protein 1 homolog	PWP1	22.9701	23.3273	23.7118	23.6816	23.3689	21.9698
140	Lysophosphatidic acid receptor 1	LPAR1	23.1713	22.5018	23.1435	22.1161	23.219	21.7299
141	Ubiquitin carboxyl-terminal hydrolase	USP8	22.4116	22.1524	22.6399	22.1914	22.5672	22.2145
142	Endothelin-converting enzyme 1	ECE1	22.2808	22.662	22.8454	24.1399	22.8017	22.8162
143	Sorcin	SRI	25.7222	26.4108	26.9759	27.1502	26.866	25.8128
144	Syntaxin-5	STX5	24.8836	24.6038	24.6752	24.0991	24.5819	23.1335
145	Golgi reassembly-stacking protein 2	GORASP2	26.5087	26.3729	26.0586	26.2667	26.5046	23.2128
146	CHURC1-FNTB readthroughp	CHURC1-FNTB	22.0697	21.5807	23.7001	22.1359	21.6771	19.1928
147	Solute carrier family 35 member F6	C2orf18	23.3754	23.2464	22.5025	21.6882	23.1228	23.0407
148	solute carrier family 25 member 10	SLC25A10	24.4718	25.8623	25.3805	25.2434	25.9894	24.4257
149	NAD(P)H dehydrogenase [quinone] 1	NQO1	27.7237	27.3454	27.7461	27.4375	27.7892	26.0583
150	39S ribosomal protein L48, mitochondrial	MRPL48	22.2849	22.6784	23.0424	21.556	21.803	21.7593
151	RNA-binding motif, single-stranded-interacting protein 1	RBMS1	21.5893	23.3218	22.7714	22.2771	22.1128	21.8557
152	Serine-threonine kinase receptor-associated protein	STRAP	28.2994	28.0947	27.3834	27.632	27.5368	26.4046
153	Dihydroxyacetone phosphate acyltransferase	GNPAT	24.1982	23.3255	24.0766	24.4092	18.7929	24.0683
154	Aminoacylase-1	ACY1	24.1168	24.9535	23.8428	24.1057	24.2876	22.572
155	RNA-binding protein 6	RBM6	22.9988	23.6423	23.2748	23.8612	23.5695	20.9057
156	Prostaglandin E synthase 3	PTGES3	30.0038	29.519	29.3891	29.1926	29.2461	28.6687
157	Probable E3 ubiquitin-protein ligase makorin-2	MKRN2	22.0262	22.7511	23.0871	22.3129	21.2525	21.3958
158	TOX high mobility group box family member 4	TOX4	22.4285	22.5301	22.8573	22.2463	23.0647	22.8848
159	Eukaryotic translation initiation factor 2A	EIF2A	27.8971	27.2428	27.9725	28.0652	24.6974	27.9592
160	Short/branched chain specific acyl-CoA dehydrogenase, mitochondrial	ACADSB	24.78	25.3385	24.2741	24.5026	24.1542	22.3331
161	Golgi SNAP receptor complex member 1	GOSR1	18.4144	22.7516	22.0135	22.9884	23.1132	19.6547
162	Transformer-2 protein homolog alpha	TRA2A	24.6812	24.9019	24.9463	24.6511	25.6871	23.3483
163	6-phosphogluconate dehydrogenase, decarboxylating	PGD	29.6074	30.4824	30.3422	29.8876	30.0844	29.7268
164	Sorting nexin-4	SNX4	21.074	22.9367	21.5977	21.9825	22.1588	16.8031
165	Epididymal secretory protein E1	NPC2	23.835	24.4149	23.7303	24.1602	24.5914	23.5803
166	Protein transport protein Sec61 subunit alpha isoform 1	SEC61A1	26.6351	25.6355	25.9755	26.4514	26.1782	25.0591
167	Serine/threonine-protein kinase 24	STK24	23.7585	23.2332	23.2591	23.7728	23.3469	20.3383
168	Procollagen-lysine,2-oxoglutarate 5-dioxygenase 1	PLOD1	27.3196	27.9703	27.816	27.9184	28.0952	27.7089
169	Engulfment and cell motility protein 2	ELMO2	24.6696	25.2792	25.2985	25.6035	25.4348	24.7618
170	C2 domain-containing protein 5	C2CD5	23.1957	23.7875	23.8101	23.5783	23.7197	23.7841
171	28S ribosomal protein S27, mitochondrial	MRPS27	24.1609	24.9744	23.5659	24.5732	25.0522	22.9085
172	SRSF protein kinase 1	SRPK1	25.9492	25.8182	26.2704	25.7635	26.2369	25.9783
173	VIP36-like protein	LMAN2L	23.038	22.9876	23.0713	23.0063	23.3086	21.5231
174	Nucleoporin p54	NUP54	24.145	23.6796	23.6029	23.6126	23.9573	24.3729
175	Mannose-P-dolichol utilization defect 1 protein	MPDU1	24.338	24.1476	24.9192	25.2696	25.6203	24.7119
176	Annexin A7	ANXA7	29.6583	30.5276	30.5378	30.1868	30.2827	30.1408
177	Phospholipid scramblase 1	PLSCR1	22.8973	22.3749	23.3287	21.1531	22.1242	20.8288
178	Ras GTPase-activating protein 1	RASA1	25.4276	25.8192	25.8235	25.4914	25.8653	24.7019
179	DNA ligase 1	LIG1	23.0392	23.0308	23.5176	23.9375	23.9252	22.8136
180	ELAV-like protein 1	ELAVL1	29.2713	28.6049	29.1868	28.7429	28.7927	27.9099
181	Annexin A11	ANXA11	30.4407	30.3664	30.1449	30.2916	30.7575	27.4362
182	Nuclear receptor 2C2-associated protein	NR2C2AP	19.5805	22.4023	21.5965	22.2757	22.429	21.4333
183	Brain-specific angiogenesis inhibitor 1-associated protein 2	BAIAP2	20.4396	22.8068	21.9392	22.8161	22.3332	21.1512
184	Iron-sulfur protein NUBPL	NUBPL	23.3335	22.1914	21.7674	21.9495	22.6778	20.9619
185	ADP-ribosylation factor-like protein 1	ARL1	24.2702	25.0032	25.4241	24.9681	24.7854	24.3228
186	Mitochondrial carnitine/acylcarnitine carrier protein	SLC25A20	23.9842	23.8336	23.5386	22.9927	23.8537	22.4421
187	Lymphokine-activated killer T-cell-originated protein kinase	PBK	22.0411	22.3108	22.197	21.8044	21.9037	21.9846
188	Protein SEC13 homolog	SEC13	26.9727	26.7766	26.9665	26.1398	27.1529	24.9591
189	Fragile X mental retardation syndrome-related protein 1	FXR1	27.163	27.3451	26.8686	27.3251	27.1833	27.0804
190	Nucleoporin NUP53	NUP35	24.6321	25.0731	24.9276	24.309	25.2083	24.1402
191	Mannose-6-phosphate isomerase	MPI	22.8803	24.1294	22.0005	23.3306	23.4297	19.9491
192	N-acetylglucosamine-6-sulfatase	GNS	21.5027	22.5009	22.9678	23.5612	23.1777	23.3138
193	Negative elongation factor E	NELFE	22.3026	23.5621	23.1876	23.4462	23.4099	23.3774
194	5-3 exoribonuclease 2	XRN2	27.6447	27.6039	27.8871	27.2868	27.7967	27.5522
195	Nucleoporin NDC1	TMEM48	21.3416	20.2628	20.4256	21.212	21.4214	21.8871
196	Coatomer subunit beta	COPB2	28.3896	28.5666	29.0217	28.5808	29.3994	28.8538
197	Cytoplasmic dynein 1 light intermediate chain 2	DYNC1LI2	26.4822	26.2894	26.5326	25.7916	26.116	25.383
198	Ras-related protein Ral-B	RALB	23.8136	24.3377	24.3939	23.8672	24.3498	23.5724
199	PHD finger protein 6	PHF6	25.1651	25.4982	24.7877	25.214	25.2682	23.8835
200	Translocating chain-associated membrane protein 1	TRAM1	24.6616	23.5051	24.3637	24.4273	24.8789	24.8915
201	Dynamin-binding protein	DNMBP	20.4315	21.2026	20.3288	20.2193	21.015	20.2289
202	Serine/threonine-protein kinase MST4	MST4	26.1002	25.7501	25.7791	25.8886	25.8302	24.0692
203	Galactokinase	GALK1	27.7526	27.9759	27.3272	27.6859	27.8126	26.2951
204	Serine/arginine-rich splicing factor 3	SRSF3	29.4263	29.2977	29.5382	29.5573	29.4784	27.5921
205	ATPase family AAA domain-containing protein 1	ATAD1	22.8641	22.8943	23.541	22.832	23.1767	21.0485
206	Protein LZIC	LZIC	24.5148	23.7349	23.8248	23.7692	23.8064	21.9664
207	Translocon-associated protein subunit gamma	SSR3	25.4326	25.4248	25.6712	25.4852	25.8354	25.1327
208	Regulation of nuclear pre-mRNA domain-containing protein 2	RPRD2	21.9827	21.5887	22.5249	23.3123	23.3951	22.0468
209	Lysosome-associated membrane glycoprotein 2	LAMP2	25.368	25.4927	25.6393	25.4756	25.6303	25.1835
210	Trifunctional enzyme subunit beta, mitochondrial	HADHB	27.4601	28.0492	28.2034	27.633	27.8649	27.6414
211	Methyltransferase-like protein 13	METTL13	26.4479	27.0051	26.7295	26.7777	26.882	26.2344
212	Insulin-like growth factor-binding protein 4	IGFBP4	23.2088	22.4933	23.0496	22.4562	23.1175	21.1103
213	RNA-binding protein with multiple splicing	RBPMS	23.177	23.2816	23.3355	23.0249	22.6466	20.9372
214	Elongator complex protein 4	ELP4	17.8398	19.4441	20.6517	19.0424	19.1283	16.9994
215	Echinoderm microtubule-associated protein-like 4	EML4	25.2024	24.8955	25.2159	25.4107	24.839	24.6247
216	Protein phosphatase 1 regulatory subunit 7	PPP1R7	22.8396	23.2148	23.4531	23.3585	23.8617	21.4237
217	Mitochondrial fission process protein 1	MTFP1	21.7258	22.2722	22.9178	22.9363	23.3794	22.3246
218	Replication protein A 14 kDa subunit	RPA3	22.2898	25.606	23.8545	24.8782	25.2879	23.3097
219	Pescadillo homolog	PES1	24.8384	24.718	25.3011	25.679	18.3808	24.9541
220	Protein disulfide-isomerase A6	PDIA6	31.0093	31.5279	31.2275	30.9828	31.2229	30.6411
221	GTP-binding nuclear protein Ran	RAN	31.2704	31.1117	31.7572	31.2061	31.6199	29.7501
222	Septin-10	2013-09-10	25.5466	26.295	26.0301	25.6234	26.0459	25.6096
223	HEAT repeat-containing protein 3	HEATR3	22.8987	22.3345	22.3554	22.2916	18.5397	21.0074
224	Pre-mRNA-splicing factor CWC22 homolog	CWC22	23.0391	22.9916	22.434	22.9884	23.643	23.5014
225	Ubiquitin carboxyl-terminal hydrolase 24	USP24	21.7497	23.0103	22.6815	22.6177	22.7231	22.913
226	V-type proton ATPase catalytic subunit A	ATP6V1A	27.3054	27.2696	27.7092	27.5106	26.7103	26.8346
227	E3 ubiquitin-protein ligase RNF14	RNF14	23.6993	23.5988	23.6459	23.5379	23.7171	19.0564
228	Bcl-2-like protein 13	BCL2L13	21.3158	20.9693	23.5942	22.6746	21.3697	19.2594
229	Coiled-coil domain-containing protein 25	CCDC25	20.8428	22.7514	22.5973	21.2796	21.837	20.5131
230	Thioredoxin reductase 1, cytoplasmic	TXNRD1	30.2501	30.1086	30.0724	30.5426	29.9658	28.5431
231	Zinc finger protein 346	ZNF346	22.1036	21.96	23.0865	22.2922	21.9579	21.1201
232	Ena/VASP-like protein	EVL	19.9606	19.653	19.4202	19.0421	20.2161	19.2801
233	Tubulin-specific chaperone E	TBCE	26.3181	26.1272	25.41	25.9625	26.1335	24.8307
234	Heterogeneous nuclear ribonucleoprotein U-like protein 1	HNRNPUL1	26.0166	25.7373	26.6096	26.0498	26.359	26.2998
235	HBS1-like protein	HBS1L	23.7735	23.6862	23.554	23.3477	23.6521	23.8212
236	6-phosphofructo-2-kinase/fructose-2,6-bisphosphatase 4	PFKFB4	23.4299	23.8158	23.3332	22.5452	22.5022	18.933
237	RAC-alpha serine/threonine-protein kinase	AKT1	23.2711	22.4268	23.0339	22.9083	21.3905	22.4687
238	Junctional adhesion molecule A	F11R	23.6075	24.5565	23.0821	24.0786	24.0331	21.3488
239	Ras-related protein R-Ras2	RRAS2	23.4827	23.8985	23.4777	23.6502	24.0133	21.8289
240	2,4-dienoyl-CoA reductase, mitochondrial	DECR1	29.6078	28.6129	29.482	29.0327	29.4047	27.5499
241	SH3 domain-containing kinase-binding protein 1	SH3KBP1	25.5439	25.3656	25.307	25.5728	25.6083	24.9291
242	Ran-binding protein 3	RANBP3	26.7693	26.9045	26.9633	26.8348	26.714	26.652
243	Phosphatidylinositol transfer protein beta isoform	PITPNB	26.7243	26.095	26.7955	26.4038	26.7551	25.2958
244	Lysosomal Pro-X carboxypeptidase	PRCP	23.9259	24.0714	22.3792	23.2166	22.0621	20.9478
245	Peptidyl-prolyl cis-trans isomerase FKBP5	FKBP5	22.8857	22.9193	23.0416	22.7128	23.0088	19.0895
246	Ubiquitin carboxyl-terminal hydrolase 7	USP7	27.2822	26.77	26.9018	27.1573	26.9223	26.7196
247	Protein SCAF8	SCAF8	21.2799	22.2822	20.5196	21.8481	22.0408	20.2552
248	Medium-chain specific acyl-CoA dehydrogenase, mitochondrial	ACADM	25.1292	25.6541	25.4461	25.6172	25.99	24.7091
249	Renin receptor	ATP6AP2	23.9428	24.1806	24.2963	24.1974	24.1699	22.5364
250	Cytoplasmic dynein 1 intermediate chain 2	DYNC1I2	27.6789	28.2826	28.2979	28.1039	28.2216	27.852
251	Serine/threonine-protein phosphatase 2A 56 kDa regulatory subunit epsilon isoform	PPP2R5E	26.3232	26.0206	25.7709	26.0158	25.6474	25.1664
252	Protein transport protein Sec24B	SEC24B	23.5877	23.9759	23.5104	23.7179	24.2376	23.3948
253	Ubiquitin carboxyl-terminal hydrolase 48	USP48	23.6802	22.8198	25.2774	24.4096	25.7427	24.335
254	FYVE and coiled-coil domain-containing protein 1	FYCO1	23.8636	24.0719	23.6722	24.0233	24.1422	23.272
255	Protein lunapark	LNP	25.1515	25.2703	24.5992	24.6897	24.8778	20.8534
256	GTP cyclohydrolase 1 feedback regulatory protein	GCHFR	19.9905	22.5787	21.0353	20.2205	22.0213	21.2296
257	CLIP-associating protein 1	CLASP1	24.7519	24.8028	24.0694	24.7021	25.2001	23.765
258	Protein kinase C-binding protein 1	ZMYND8	20.1624	20.3741	19.9668	19.6159	20.4947	20.1887
259	Protein Wiz	WIZ	20.3663	21.1377	18.586	19.3596	21.2878	19.9474
260	Peptidyl-prolyl cis-trans isomerase-like 3	PPIL3	24.3551	24.7446	24.4684	24.0755	24.4202	23.8445
261	Mitotic-spindle organizing protein 2B	MZT2B	22.1715	22.5139	22.6477	22.6294	22.0185	21.6427
262	Coiled-coil domain-containing protein 115	CCDC115	22.0257	22.2112	21.2492	18.8466	18.7563	17.0747
263	CB1 cannabinoid receptor-interacting protein 1	CNRIP1	21.4622	21.0761	21.6587	21.4119	20.5821	19.8231
264	U6 snRNA-associated Sm-like protein LSm5	LSM5	22.7755	23.8354	23.6662	22.4568	23.332	22.9221
265	Small ubiquitin-related modifier 1	SUMO1	24.2066	25.168	25.4862	25.0266	24.748	24.5801
266	Eukaryotic translation initiation factor 4E type 2	EIF4E2	24.1695	24.8605	24.0615	24.5269	24.9056	23.3826
267	Prothymosin alpha	PTMA	28.9958	29.32	29.6084	29.3435	29.0997	29.2724
268	Vesicle-associated membrane protein 8	VAMP8	22.8197	23.6765	23.413	23.5506	24.3982	22.884
269	Transcription elongation factor B polypeptide 2	TCEB2	25.5992	26.6626	27.2172	26.1649	26.6923	26.3074
270	U4/U6.U5 tri-snRNP-associated protein 2	USP39	26.0293	25.4207	26.6172	26.6353	19.0726	26.0146
271	Protein MON2 homolog	MON2	21.0088	26.0236	19.6236	20.8881	22.6945	19.1655
272	RNA-binding protein 12B	RBM12B	24.1394	23.8308	24.6704	24.2471	24.2313	24.2631
273	Protein diaphanous homolog 1	DIAPH1	26.8734	27.2225	26.394	26.926	27.4055	26.3881
274	Mediator of RNA polymerase II transcription subunit 30	MED30S	19.888	20.5697	20.8006	20.4837	21.8625	17.7964
275	39S ribosomal protein L2, mitochondrial	MRPL2	23.8666	23.837	24.0935	22.8505	22.1736	20.2504
276	B-cell receptor-associated protein 29	BCAP29	22.241	21.9324	22.1318	21.6264	21.8145	18.8731
277	26S proteasome non-ATPase regulatory subunit 6	PSMD6	27.2585	28.014	27.3799	27.787	28.0508	26.6063
278	Patatin-like phospholipase domain-containing protein 4	PNPLA4	21.2151	22.6201	21.8094	22.1202	21.7581	20.5787
279	Translocon-associated protein subunit alpha	SSR1	26.5252	26.7251	26.7917	26.0814	26.9601	25.5806
280	Choline-phosphate cytidylyltransferase A	PCYT1A	25.8823	26.1458	25.7055	26.3633	25.8334	24.7193
281	Charged multivesicular body protein 2b	CHMP2B	27.0228	27.0062	25.5778	26.8214	25.1072	24.6261
282	Profilin	PFN2	27.2723	27.5308	27.4712	27.7014	27.6509	26.7497
283	Nuclear receptor corepressor 2	NCOR2	21.754	21.7534	21.5236	21.5784	21.7176	21.5483
284	Ras-related protein Rab-17	RAB17	21.6407	21.3819	20.8881	20.4291	20.9899	20.0639
285	E3 ubiquitin-protein ligase RNF181	RNF181	22.7026	23.1178	23.0682	21.0168	21.3872	20.3913
286	Ubiquitin-conjugating enzyme E2 E1	UBE2E1	23.3218	23.374	23.1051	23.9279	23.8385	22.6302
287	DNA-directed RNA polymerase	POLR2B	27.3601	27.2838	27.4473	26.8431	27.0272	26.7567
288	Protein CMSS1	CMSS1	21.9744	22.4804	22.534	21.9794	22.9028	21.346
289	60S ribosomal protein L37a	RPL37A	25.2135	24.5385	25.2506	26.1685	26.1653	25.0317
290	Tumor protein D52	TPD52	26.8124	27.2989	27.0497	27.1555	27.5803	26.3384
291	Apolipoprotein O	APOO	23.3336	23.839	24.1131	24.0138	24.1043	23.6194
292	Myeloid-associated differentiation marker	MYADM	24.6461	23.7898	23.4039	24.988	24.8059	24.791
293	Armadillo repeat-containing protein 10	ARMC10	22.4067	22.3437	23.2344	21.564	22.3889	20.0575
294	Nuclear-interacting partner of ALK	ZC3HC1	23.2026	22.5689	22.4979	23.4039	22.3117	22.7348
295	3-beta-hydroxysteroid-Delta(8),Delta(7)-isomerase	EBP	26.9107	26.2431	25.2442	26.0966	24.7877	22.8391
296	Caldesmon	CALD1	24.6337	25.001	24.4512	24.8575	24.9943	24.7119
297	Rab3 GTPase-activating protein catalytic subunit	RAB3GAP1	26.6971	26.4029	26.5476	26.5666	26.6546	26.4522
298	Cytochrome c oxidase copper chaperone	COX17	22.8436	23.7657	23.4466	24.6261	24.7638	23.6374
299	40S ribosomal protein SA	RPSA	30.6631	30.7082	30.2832	30.7077	30.8892	29.2445
300	Nucleoside diphosphate kinase	NME6	22.0172	22.3085	22.9668	21.728	21.7286	21.2889
301	60S ribosomal export protein NMD3	NMD3	25.711	25.3669	25.8705	25.7116	25.4458	25.0013
302	Serine/arginine-rich splicing factor 7	SRSF7	28.4406	27.452	28.6151	28.2736	28.7701	26.6933
303	Ethanolaminephosphotransferase 1	EPT1	23.4822	22.6496	23.4629	23.0923	23.9126	23.9946
304	HIG1 domain family member 1A, mitochondrial	HIGD1A	24.7524	24.3821	25.4259	25.6538	25.9407	25.4271
305	Frataxin, mitochondrial	FXN	20.9191	21.8482	20.1842	21.0004	21.2287	20.3884
306	BSD domain-containing protein 1	BSDC1	21.951	20.8798	22.8579	22.3168	18.4153	21.3893
307	Microtubule-associated protein RP/EB family member 3	MAPRE3	25.2776	24.698	24.8975	24.1751	24.6471	23.5622
308	Phosphoserine phosphatase	PSPH	25.9188	26.8411	26.1917	26.2686	26.5966	25.1699
309	Dr1-associated corepressor	DRAP1	23.6942	23.9726	23.8027	24.0296	24.4109	23.0869
310	Angio-associated migratory cell protein	AAMP	23.9556	23.8336	23.4635	22.8855	23.2949	19.19
311	Cleavage and polyadenylation specificity factor subunit 4	CPSF4	20.8866	20.7887	20.443	22.292	21.9768	20.7426
312	COP9 signalosome complex subunit 1	GPS1	26.3949	26.557	26.9242	26.8551	25.695	26.272
313	Cytochrome c	CYCS	28.5795	29.758	28.94	29.2392	29.5446	28.8223
314	Proline-, glutamic acid- and leucine-rich protein 1	PELP1	25.6247	26.1208	24.7825	26.0847	26.3928	25.1568
315	39S ribosomal protein L39, mitochondrial	MRPL39	24.0341	24.213	23.9514	23.2255	22.1144	22.0956
316	Thymidine phosphorylase	TYMP	23.3839	23.2271	23.0329	23.1685	22.3684	20.4341
317	Acylamino-acid-releasing enzyme	APEH	27.8893	28.4847	28.4183	28.4521	28.5719	28.0905
318	Cysteine protease ATG4B	ATG4B	24.0103	24.489	23.6337	24.0651	23.902	23.0835
319	28S ribosomal protein S34, mitochondrial	MRPS34	24.5749	25.9317	25.1306	25.3457	25.5438	23.5181
320	WD repeat and FYVE domain-containing protein 1	WDFY1	21.7447	22.1524	21.8792	21.6079	22.2327	22.1587
321	Vacuolar protein sorting-associated protein 8 homolog	VPS8	19.4654	18.4222	19.1364	20.8687	19.3399	19.7959
322	Sterile alpha motif domain-containing protein 9	SAMD9	21.4004	22.4721	21.7943	21.2802	22.0875	21.6738
323	DNA-directed RNA polymerases I, II, and III subunit RPABC3	POLR2H	25.0277	26.4274	25.6325	25.6141	25.9251	25.4419
324	Presenilins-associated rhomboid-like protein, mitochondrial	PARL	20.8937	21.0912	21.7847	20.9148	21.1052	20.835
325	60S ribosomal protein L24	RPL24	26.4837	27.2767	27.6963	27.3285	27.3165	26.736
326	NF-kappa-B inhibitor-interacting Ras-like protein 2	NKIRAS2	21.2019	22.0273	21.7283	21.187	20.359	17.3808
327	Uncharacterized protein C7orf50	C7orf50	26.2034	26.4155	26.6966	25.7516	25.6653	23.7024
328	LYR motif-containing protein 4	LYRM4	22.1675	23.6882	22.6234	22.8544	23.1873	22.2662
329	Coiled-coil-helix-coiled-coil-helix domain-containing protein 3, mitochondrial	CHCHD3	27.04	27.2905	27.1732	27.263	27.2557	26.5646
330	Presequence protease, mitochondrial	PITRM1	28.4486	28.1928	28.407	28.2351	28.2695	28.1065
331	SWI/SNF-related matrix-associated actin-dependent regulator of chromatin subfamily B member 1	SMARCB1	23.1354	23.2876	23.3561	23.4644	23.4685	23.1072
332	5-nucleotidase domain-containing protein 2	NT5DC2	26.4924	25.5708	25.1014	25.5492	25.8182	19.9611
333	Lipoma-preferred partner	LPP	24.112	24.4199	24.6187	24.1561	24.4127	23.8857
334	DCN1-like protein 1	DCUN1D1	24.6763	26.0598	24.9292	25.5175	25.7658	23.9627
335	Nuclear factor 1	NFIX	23.2081	23.933	24.0619	23.6123	23.6655	21.6782
336	U3 small nucleolar ribonucleoprotein protein MPP10	MPHOSPH10	23.947	23.4451	24.1479	23.0863	25.0808	24.5623
337	Ribonuclease P protein subunit p20	POP7	21.3756	21.8182	22.3584	21.6435	22.2439	20.9632
338	Catenin delta-1	CTNND1	28.4423	28.433	28.6049	27.947	28.5353	28.2566
339	60S ribosomal protein L35a	RPL35A	26.6477	27.1161	27.4381	27.5158	27.7397	26.7946
340	Uncharacterized methyltransferase WBSCR22	WBSCR22	23.0137	22.1389	22.7117	19.8026	21.9307	19.9696
341	Inosine-5-monophosphate dehydrogenase 1	IMPDH1	23.3181	23.2476	28.4938	29.3185	29.2709	27.8379
342	SUZ domain-containing protein 1	SZRD1	21.9678	22.7556	22.5703	23.2799	22.9803	20.5728
343	Delta-1-pyrroline-5-carboxylate dehydrogenase, mitochondrial	ALDH4A1	25.4695	24.8828	25.9476	25.742	21.6065	25.5821
344	Eukaryotic translation initiation factor 4 gamma 2	EIF4G2	28.0005	28.0029	28.38	27.9534	28.5114	28.168
345	Transcription elongation factor SPT4	SUPT4H1	20.6	21.8613	20.9672	22.0048	22.421	21.3771
346		SLC4A7	25.5627	25.5755	25.6534	25.1215	24.6894	25.2179
347	Calcineurin subunit B type 1	PPP3R1	22.1165	23.5896	23.0959	22.5387	23.3386	21.6458
348	60S ribosomal protein L32	RPL32	28.0444	28.2972	28.4219	28.7089	28.3612	27.837
349	Thioredoxin reductase 2, mitochondrial	TXNRD2	21.262	20.9334	21.1812	21.8297	20.6299	19.5161
350	Calcium/calmodulin-dependent protein kinase type II subunit delta	CAMK2D	25.0315	25.339	25.4189	25.2253	25.3444	25.7312
351	RWD domain-containing protein 4	RWDD4	23.0304	23.159	23.2763	23.1535	23.0186	22.2079
352	Cyclin-dependent kinase 7	CDK7	21.4659	21.6273	21.9175	22.2968	21.6431	19.7729
353	Heterogeneous nuclear ribonucleoprotein A/B	HNRNPAB	29.2213	29.1959	28.9113	29.1436	29.3412	27.7639
354	Glucosamine-6-phosphate isomerase 1	GNPDA1	27.2145	25.882	26.7792	26.2717	26.8235	25.3807
355	Anaphase-promoting complex subunit 10	ANAPC10	22.2802	22.8544	22.8013	22.294	22.8994	21.0418
356	Major facilitator superfamily domain-containing protein 10	MFSD10	21.3365	20.5158	21.37	21.0205	21.4243	20.968
357	Translation machinery-associated protein 16	TMA16	22.9526	22.6044	23.2081	20.1494	23.1201	19.0354
358	Probable ATP-dependent RNA helicase YTHDC2	YTHDC2	23.0522	21.3782	22.0414	21.8505	22.0396	21.0983
359	39S ribosomal protein L27, mitochondrial	MRPL27	22.2019	23.197	22.858	22.2344	22.3319	21.5127
360	Anaphase-promoting complex subunit 4	ANAPC4	20.181	19.2198	21.4858	20.1751	20.1615	19.7751
361	CCHC-type zinc finger nucleic acid binding protein	CNBP	21.9537	22.1202	22.469	21.4843	21.2123	20.7538
362	C-terminal-binding protein 1	CTBP1	23.2407	23.9079	24.1666	23.5094	24.711	25.1199
363	Soluble lamin-associated protein of 75 kDa	FAM169A	19.2843	21.7352	21.8728	20.929	18.4848	18.7345
364	Proteasome assembly chaperone 4	PSMG4	23.2374	24.0941	23.8727	23.4948	24.2322	23.1628
365	Transmembrane protein 165	TMEM165	24.3639	23.4546	23.5868	23.0406	22.8764	22.6681
366	ELMO domain-containing protein 2	ELMOD2	22.2995	21.3475	22.2444	21.9169	22.26	21.4167
367	Eukaryotic translation initiation factor 4E	EIF4E	25.4512	25.7405	25.9863	25.6522	25.4129	24.3528
368	Syntaxin-18	STX18	22.0403	22.5921	20.9722	21.9209	21.993	21.0246
369	Estradiol 17-beta-dehydrogenase 11	HSD17B11	24.4909	23.2018	24.0263	24.1395	24.2995	22.5601
370	Transcription elongation factor A protein-like 4	TCEAL4	22.0483	21.2676	21.2506	20.9801	21.4525	20.0445
371	UDP-N-acetylglucosamine transferase subunit ALG13 homolog	ALG13	20.303	20.5533	19.8757	19.8607	18.131	19.2199
372	Polyadenylate-binding protein-interacting protein 1	PAIP1	25.1783	25.3958	25.5198	25.8758	24.8824	25.2857
373	Septin-11	2013-09-11	27.6007	27.8809	27.564	27.7612	27.898	27.3474
374	Protein transport protein Sec31A	SEC31A	28.2535	28.1315	28.2219	27.6503	27.956	27.7771
375	Cytochrome c oxidase subunit 7A2, mitochondrial	COX7A2	21.7876	22.4437	21.6555	21.8744	22.613	21.3172
376	Exosome complex component RRP45	EXOSC9	21.7342	22.2232	23.5638	23.6511	19.9508	22.9463
377	Heat shock 70 kDa protein 4L	HSPA4L	24.0306	23.707	24.2732	24.4452	23.9817	24.3727
378	Inorganic pyrophosphatase 2, mitochondrial	PPA2	27.5921	27.7184	28.3208	27.9673	28.1087	25.6125
379	CLIP-associating protein 2	CLASP2	24.3625	24.0574	24.0754	24.6312	24.9507	23.8613
380	Dynamin-like 120 kDa protein, mitochondrial	OPA1	26.8758	27.6521	27.8167	26.9336	27.2634	26.7829
381	Acyl-protein thioesterase 1	LYPLA1	23.4269	23.1322	23.7936	23.0889	23.5179	21.5344
382	Prefoldin subunit 1	PFDN1	25.009	26.2003	26.0368	25.7403	25.9356	25.09
383	Chromatin accessibility complex protein 1	CHRAC1	21.2329	21.9676	22.2315	22.2009	22.6634	22.1375
384	Transcription elongation factor B polypeptide 1	TCEB1	24.6802	26.2319	25.6206	25.8576	26.1037	25.0493
385	ADP-ribosylation factor GTPase-activating protein 1	ARFGAP1	23.9912	23.2571	24.3846	24.8853	24.6369	24.2281
386	Erlin-2	ERLIN2	22.9834	23.5323	22.9225	23.0964	23.2755	22.5184
387	Enhancer of yellow 2 transcription factor homolog	ENY2	21.295	23.2438	21.8175	21.4434	22.6702	20.8159
388	60S ribosomal protein L30	RPL30	28.0998	29.3989	28.529	29.1821	29.618	28.4402
389	Tubulin-specific chaperone A	TBCA	27.6899	28.4913	28.1521	28.5081	28.5715	27.9139
390	Transmembrane protein 55A	TMEM55A	23.1188	24.1833	23.3182	24.3335	24.5319	22.6465
391	AP-3 complex subunit beta-1	AP3B1	27.1237	27.1493	27.3155	27.2255	27.1768	26.7523
392	AN1-type zinc finger protein 1	ZFAND1	23.7146	23.7551	23.6416	23.2577	23.7696	22.6501
393	S-phase kinase-associated protein 1	SKP1	25.8941	26.079	26.0292	26.4965	26.3891	25.7556
394	Protein NDRG1	NDRG1	28.1993	28.5886	28.3637	28.1633	28.1117	28.3951
395	Cytochrome c oxidase subunit 7A-related protein, mitochondrial	COX7A2L	21.5851	23.6161	22.5304	22.5767	20.1905	21.3013
396	Dynactin subunit 6	DCTN6	20.2216	21.9242	20.8521	20.0299	21.8934	20.0834
397	COP9 signalosome complex subunit 6	COPS6	25.7491	25.9376	26.5852	25.6654	26.5358	24.2263
398	Flotillin-2	FLOT2	24.2648	25.2977	24.9801	24.9397	24.5961	24.2941
399	Protein phosphatase inhibitor 2	PPP1R2	28.5065	25.9548	28.4445	28.4448	29.0216	28.6027
400	Ankycorbin	RAI14	26.2069	25.479	25.8842	25.422	25.6035	25.5299
401	Uncharacterized protein C12orf43	C12orf43	23.9294	24.3403	24.1453	24.4401	24.5709	22.9421
402	Collagen alpha-3(VI) chain	COL6A3	22.5695	23.6589	20.0113	23.5416	23.1507	22.6973
403	Nesprin-1	SYNE1	26.2356	26.3193	26.6081	26.2476	26.7634	24.7945
404	Double-stranded RNA-specific adenosine deaminase	ADAR	26.7977	26.6034	26.9091	26.1514	26.7402	26.764
405	CD44 antigen	CD44	26.3146	26.5174	27.1065	26.7205	26.7909	26.5946
406	GRAM domain-containing protein 1B	GRAMD1B	21.6352	20.6554	21.459	20.7499	20.2047	20.6843
407	Septin-7	2013-09-07	28.7835	29.1904	29.3859	29.1293	29.7213	28.9871
408	Protein PRRC2C	PRRC2C	27.6903	27.6919	27.5215	27.5704	28.0387	27.4407
409	Gamma-interferon-inducible protein 16	IFI16	24.489	24.4306	24.2569	24.0157	23.6076	23.0643
410	NADH dehydrogenase [ubiquinone] flavoprotein 2, mitochondrial	NDUFV2	24.3065	24.5961	25.0372	24.1185	26.0146	23.1003
411	Golgi SNAP receptor complex member 2	GOSR2	22.9145	22.1674	23.061	22.198	22.4327	19.4106
412	Ubiquitin-like modifier-activating enzyme 5	UBA5	22.0318	23.5199	23.1259	23.1585	23.2633	21.6314
413	N-alpha-acetyltransferase 50	NAA50	25.7005	26.3147	26.7213	26.6178	26.5626	26.0708
414	Isocitrate dehydrogenase [NAD] subunit gamma, mitochondrial	IDH3G	25.6201	25.6812	24.9199	24.6657	24.3924	22.8633
415	Syntaxin-binding protein 2	STXBP2	26.1375	25.7468	26.9842	27.0427	22.3092	26.2109
416	Apoptotic chromatin condensation inducer in the nucleus	ACIN1	26.6599	26.7321	26.7698	26.9312	27.1835	26.5162
417	Protein FAM136A	FAM136A	20.0838	24.2613	22.0448	22.1033	22.6778	20.7565
418	Survival motor neuron protein	SMN1	22.0207	22.053	21.8829	20.9854	21.3031	19.5134
419	Synaptojanin-2	SYNJ2	24.6492	24.1963	23.3207	24.8712	24.9008	23.6787
420	Endoplasmic reticulum metallopeptidase 1	ERMP1	22.5389	21.6336	22.0522	21.272	22.1818	20.6823
421	Bifunctional 3-phosphoadenosine 5-phosphosulfate synthase 2	PAPSS2	24.6717	24.0932	25.3323	25.0277	21.4078	24.9829
422	Zinc finger CCCH domain-containing protein 18	ZC3H18	24.4884	24.7063	24.024	24.4975	24.8168	24.2988
423	Presenilin-1	PSEN1	22.77	23.6747	23.5929	23.391	23.3721	22.4322
424	39S ribosomal protein L22, mitochondrial	MRPL22	23.3229	23.8394	23.0372	22.2454	22.1474	21.4096
425	Urokinase-type plasminogen activator	PLAU	23.5511	23.5518	24.36	23.8167	24.4107	23.5755
426	Calpastatin	CAST	28.5947	28.8181	28.6857	28.3172	28.5429	28.4153
427	Mitogen-activated protein kinase kinase kinase kinase 4	MAP4K4	26.414	26.5558	25.8386	26.2976	26.7897	26.0133
428	Metastasis-associated protein MTA1	MTA1	22.6193	22.7833	22.5422	22.8875	23.2422	21.6011
429	NADH dehydrogenase [ubiquinone] 1 alpha subcomplex subunit 10, mitochondrial	NDUFA10	25.9751	25.8557	25.1338	24.9846	25.3741	23.6831
430	Pericentriolar material 1 protein	PCM1	21.0265	20.3679	21.7534	20.804	21.4069	21.0823
431	Aspartyl aminopeptidase	DNPEP	23.902	25.2049	24.9487	24.042	22.9261	21.5481
432	Nucleosome-remodeling factor subunit BPTF	BPTF	22.9514	22.3165	22.8797	22.2099	22.9615	21.9179
433	40S ribosomal protein S24	RPS24	20.3613	24.0801	21.9454	24.2291	21.725	21.8458
434	Procollagen-lysine,2-oxoglutarate 5-dioxygenase 2	PLOD2	24.1853	24.2356	24.4256	24.4063	24.7893	23.3545
435		TCOF1	21.7105	20.9582	20.9904	22.3939	21.9325	21.1145
436	Serine/threonine-protein kinase MARK2	MARK2	24.5266	24.8543	24.8886	25.0289	25.2807	24.4418
437	Basic leucine zipper and W2 domain-containing protein 2	BZW2	26.434	27.0987	26.9941	26.9083	27.3129	27.3154
438	Rab GDP dissociation inhibitor beta	GDI2	28.9391	29.8177	29.8889	29.4447	29.3775	29.3617
439	Casein kinase II subunit alpha	CSNK2A1	28.1542	28.1353	26.2597	27.5894	27.9002	24.5562
440	Ankyrin repeat domain-containing protein 17	ANKRD17	24.6998	24.2407	24.4212	24.3155	24.4259	23.4564
441	Latent-transforming growth factor beta-binding protein 1	LTBP1	24.607	24.6333	22.9441	24.0346	24.3083	23.0733
442	U4/U6 small nuclear ribonucleoprotein Prp3	PRPF3	24.9982	24.8354	25.2722	25.5137	25.7501	25.0106
443	Kinesin light chain 1	KLC1	25.9924	25.9698	26.1158	26.1792	24.5951	25.9519
444	Inositol 1,4,5-trisphosphate receptor type 1	ITPR1	23.0589	22.4262	22.4046	22.9239	22.5014	21.6109
445	U4/U6 small nuclear ribonucleoprotein Prp31	PRPF31	25.7747	26.0019	26.0684	26.1297	25.9419	24.8972
446	Prenylcysteine oxidase-like	PCYOX1L	23.5922	22.1542	22.816	24.0723	21.2229	23.4206
447	Unconventional myosin-VI	MYO6	25.786	26.2607	25.614	25.8838	26.2742	25.8214
448	Ribulose-phosphate 3-epimerase	RPE	23.7414	23.8533	25.1766	23.3108	24.4504	20.5579
449	Triple functional domain protein	TRIO	23.7291	24.3345	23.7262	23.2843	23.6605	23.7772
450	Acetyl-coenzyme A synthetase, cytoplasmic	ACSS2	24.7027	24.8486	25.5998	24.9842	25.7516	22.4948
451	Eukaryotic translation initiation factor 4B	EIF4B	27.9682	28.267	28.2193	28.3736	28.5268	28.0694
452	Rab11 family-interacting protein 1	RAB11FIP1	23.3305	23.1696	22.8605	23.1709	23.5801	22.3802
453	Serine--tRNA ligase, mitochondrial	SARS2	23.1405	21.9666	23.1615	22.6441	22.9578	21.2154
454	Dynactin subunit 1	DCTN1	28.4314	28.7491	27.7003	28.3985	28.7824	27.7386
455	Nuclear cap-binding protein subunit 2	NCBP2	23.9395	24.1568	24.2029	24.1592	23.8086	23.5195
456		RAVER1	25.9967	26.872	26.9292	26.7904	26.6103	25.3547
457	Nascent polypeptide-associated complex subunit alpha	NACA	28.4227	28.5099	28.8082	28.0183	28.5759	27.4709
458	Pyruvate dehydrogenase protein X component, mitochondrial	PDHX	23.6499	24.0137	23.706	23.22	24.5921	23.6747
459	Hexokinase-2	HK2	26.8945	26.9241	27.1061	27.054	27.7985	27.5035
460	R3H domain-containing protein 1	R3HDM1	19.541	20.0764	20.0904	20.6601	20.3066	20.6805
461	Conserved oligomeric Golgi complex subunit 1	COG1	24.1454	23.6978	22.4355	23.9577	21.9544	23.2066
462	Transmembrane protein 199	TMEM199	20.0769	21.6097	19.8593	19.7465	21.6021	20.2264
463	Acylglycerol kinase, mitochondrial	AGK	24.3221	26.1575	26.0169	25.6132	24.4064	23.1622
464	Translation initiation factor eIF-2B subunit epsilon	EIF2B5	25.9681	26.2625	25.9535	26.4469	26.3565	25.3282
465	D-beta-hydroxybutyrate dehydrogenase, mitochondrial	BDH1	21.5283	20.9627	21.4252	20.5786	21.3647	17.9009
466	Beta-glucuronidase	GUSB	21.5879	22.6478	22.2696	22.058	22.7264	22.1336
467	GRAM domain-containing protein 3	GRAMD3	25.3419	24.6711	24.5624	24.0084	22.9218	21.781
468	PX domain-containing protein kinase-like protein	PXK	20.1458	20.6813	21.8761	21.3536	19.9123	18.681
469	Unconventional myosin-Ib	MYO1B	28.2936	28.1714	28.3366	28.2657	28.4572	28.3238
470	Adenylyl cyclase-associated protein	CAP2	24.4508	24.4898	24.2947	23.9432	25.0305	21.8669
471	Dystrophin	DMD	23.1822	24.0571	23.6867	24.1381	23.4574	23.5655
472	Kinesin-like protein KIF13A	KIF13A	20.1757	20.1135	19.5286	20.6935	20.5915	17.9858
473	28S ribosomal protein S17, mitochondrial	MRPS17	22.1557	23.3903	23.4335	23.2667	22.6234	22.5838
474	Short-chain specific acyl-CoA dehydrogenase, mitochondrial	ACADS	23.3608	23.3573	22.6712	23.0659	22.6627	22.2034
475	Far upstream element-binding protein 1	FUBP1	26.4763	26.4897	26.4067	26.8795	26.661	26.6096
476	Lipopolysaccharide-responsive and beige-like anchor protein	LRBA	23.4605	22.8012	22.6708	24.1054	24.1549	23.6176
477	Exportin-7	XPO7	26.6295	26.3877	26.7568	26.4627	26.6481	26.7318
478	Peptidyl-prolyl cis-trans isomerase	PPIE	23.9601	23.8279	23.1217	23.7436	24.3744	21.463
479	Ubiquitin carboxyl-terminal hydrolase 36	USP36	23.5843	22.5757	24.0604	23.527	21.9994	21.062
480	Hydroxyacyl-coenzyme A dehydrogenase, mitochondrial	HADH	27.3438	25.8969	26.8112	25.1925	27.6453	25.8222
481	Transducin beta-like protein 2	TBL2	24.0851	25.3999	25.2306	24.3133	24.6109	24.0757
482	Vacuolar protein sorting-associated protein 41 homolog	VPS41	23.455	23.5752	24.3333	23.0661	22.4974	22.8318
483	Endoplasmic reticulum-Golgi intermediate compartment protein 3	ERGIC3	25.6001	25.3503	24.9306	25.2893	25.6948	24.3891
484	Alcohol dehydrogenase class 4 mu/sigma chain	ADH7	23.7674	24.1771	23.8304	23.6921	24.3013	23.4143
485	Nucleolar protein 14	NOP14	23.6969	24.1814	23.3953	23.8749	24.0687	23.3166
486	Glutathione S-transferase kappa 1	GSTK1	26.5597	26.5693	26.4824	25.5696	26.2196	24.3784
487	Phosphatidylinositol 3-kinase regulatory subunit beta	PIK3R2	21.2665	22.2774	23.4068	22.2677	21.9797	20.5507
488	Methylcrotonoyl-CoA carboxylase subunit alpha, mitochondrial	MCCC1	22.2724	22.4572	20.8778	20.5068	20.2588	19.675
489	Peptidyl-prolyl cis-trans isomerase G	PPIG	23.0091	23.1825	23.4464	22.4834	23.4411	23.409
490	Cyclin-G-associated kinase	GAK	20.4427	20.2726	21.6072	23.6877	22.461	17.2492
491	Translin	TSN	27.3624	28.0614	27.9448	28.0666	28.3394	27.0853
492	Ribosomal protein S6 kinase	RPS6KA1	26.4078	26.7419	26.4972	26.8407	26.8301	26.2454
493	COP9 signalosome complex subunit 8	COPS8	25.8749	26.1303	26.2383	25.9067	25.6056	25.3772
494	Thioredoxin-dependent peroxide reductase, mitochondrial	PRDX3	28.4453	28.6866	28.8539	28.3799	28.9149	27.3964
495	NADH dehydrogenase [ubiquinone] 1 beta subcomplex subunit 9	NDUFB9	26.0998	26.1374	25.5233	25.5615	25.429	22.8054
496	Kinase D-interacting substrate of 220 kDa	KIDINS220	21.1965	21.5421	21.1918	21.3116	21.466	20.4586
497	Probable leucine--tRNA ligase, mitochondrial	LARS2	21.297	21.0778	24.0319	21.9579	22.5201	20.171
498	Glutathione S-transferase Mu 2	GSTM2	25.7497	26.8805	26.3155	25.8566	26.6326	25.2534
499	DNA-directed RNA polymerase II subunit RPB4	POLR2D	20.3785	21.2886	22.076	21.2732	22.3995	21.5386
500	Maestro heat-like repeat-containing protein family member 1	MROH1	23.3537	21.6806	21.7192	22.6063	22.8936	19.5046
501	Signal peptidase complex subunit 2	SPCS2	26.0319	26.1051	25.8829	26.3693	26.3281	24.9413
502	Nuclear RNA export factor 1	NXF1	23.0956	23.3915	24.3401	23.9396	23.4695	24.0175
503	Rho GTPase-activating protein 27	ARHGAP27	20.4186	19.3896	19.2124	19.6012	20.5772	19.488
504	Protein kinase C and casein kinase substrate in neurons protein 3	PACSIN3	23.1327	21.9235	21.034	21.6262	21.8927	20.3641
505	Transmembrane protein 41B	TMEM41B	25.5082	25.3329	25.4527	25.5332	26.141	24.3225
506	UBX domain-containing protein 1	UBXN1	27.4725	27.3071	26.4939	26.6929	26.9226	25.2354
507	Cysteine and histidine-rich protein 1	CYHR1	23.5727	23.8464	23.2477	23.8468	23.8937	21.7084
508	COMM domain-containing protein 5	COMMD5	23.3719	23.0732	23.6068	22.9537	23.2013	20.7679
509	Mitogen-activated protein kinase 3	MAPK3	24.4069	24.6716	24.6079	24.3677	24.515	23.5495
510	Methylosome subunit pICln	CLNS1A	25.3012	24.2184	23.4387	23.9481	24.5814	23.6577
511	Acyl-coenzyme A thioesterase 8	ACOT8	23.7977	24.1856	25.1835	24.6148	25.4134	21.6179
512	N-terminal kinase-like protein	SCYL1	26.3823	26.3586	26.0431	26.3605	26.6204	26.3038
513	Serine/threonine-protein phosphatase 6 regulatory subunit 3	PPP6R3	26.0833	25.319	25.4297	25.8766	25.6669	25.4709
514	Protein arginine N-methyltransferase 1	PRMT1	29.0568	29.1449	28.7053	28.837	28.8058	27.5347
515	NADH dehydrogenase [ubiquinone] iron-sulfur protein 8, mitochondrial	NDUFS8	23.8246	24.1269	24.6731	23.547	23.9195	21.038
516	Nucleolar transcription factor 1	UBTF	24.3732	25.3964	24.6344	25.0085	25.1659	25.1607
517	NEDD8	NEDD8-MDP1	25.1925	26.106	25.7528	24.6721	25.2448	24.6925
518		C11orf48	23.5161	23.6333	24.3361	23.2595	23.7692	23.2263
519	Phosphatidylserine synthase 2	PTDSS2	23.0607	22.1148	22.2109	22.7202	23.3667	22.8851
520	Probable RNA-binding protein EIF1AD	EIF1AD	23.3784	23.3631	23.6727	22.8139	22.8037	20.4535
521	Puromycin-sensitive aminopeptidase	NPEPPS	30.7752	30.7596	31.3404	30.6438	31.1367	31.1218
522	Vitamin K epoxide reductase complex subunit 1	VKORC1	22.7353	22.4266	22.2708	21.9575	22.4357	22.3929
523	Ubiquitin carboxyl-terminal hydrolase	USP47	26.2325	26.3747	26.0771	26.1993	26.922	26.1402
524	Protein FAM118B	FAM118B	22.0896	22.3074	22.9354	22.0048	22.4993	20.3636
525	Heat shock factor protein 1	HSF1	22.5853	25.1674	23.0442	22.6698	24.1125	22.7893
526	CD151 antigen	CD151	25.022	24.4804	24.6339	22.9427	24.6379	27.11
527	Rho-related GTP-binding protein RhoC	RHOC	25.6655	25.7389	25.9598	25.2395	25.8982	23.8639
528	ATP synthase subunit g, mitochondrial	ATP5L	24.0469	25.7293	24.4131	25.3921	24.9267	24.4103
529	Ribonuclease H2 subunit C	RNASEH2C	20.6446	21.3809	21.6547	21.4654	20.5981	20.3515
530	Stromal interaction molecule 1	STIM1	24.2716	23.7605	24.6066	24.2779	24.4301	23.6139
531	Mth938 domain-containing protein	AAMDC	23.1789	24.5715	23.9332	23.7767	24.1648	22.8998
532	CD59 glycoprotein	CD59	27.8854	28.5677	28.7305	28.666	28.6917	27.761
533	Superoxide dismutase [Cu-Zn]	CCS	24.0559	23.7165	24.1614	23.9952	23.867	23.1298
534	Putative deoxyribonuclease TATDN3	TATDN3	19.3235	19.727	19.1523	18.7025	19.7819	18.1104
535	Ribosomal RNA-processing protein 8	RRP8	23.9123	23.4453	23.6924	23.8213	22.3228	23.8297
536	Zinc finger CCCH domain-containing protein 11A	ZC3H11A	23.4969	23.7781	23.3892	23.4013	23.8041	23.3185
537	Vacuolar protein sorting-associated protein 28 homolog	VPS28	24.1287	24.0477	23.6325	23.3314	23.8133	22.2801
538	40S ribosomal protein S30	FAU	24.0686	26.1122	25.7101	26.6284	26.7549	24.4863
539	Repressor of RNA polymerase III transcription MAF1 homolog	MAF1	20.994	21.341	21.5339	20.1612	21.0702	20.1846
540	Protein FRG1	FRG1	21.4662	21.423	22.6129	21.0846	21.3853	20.5688
541	Conserved oligomeric Golgi complex subunit 4	COG4	21.1854	21.2174	22.3683	21.2069	22.5963	21.8483
542	Palmitoyl-protein thioesterase 1	PPT1	24.0585	23.6862	23.7677	23.7159	23.6953	22.8098
543	Ras GTPase-activating-like protein IQGAP3	IQGAP3	23.606	26.2185	24.568	24.5466	24.3489	23.3892
544	Myosin-14	MYH14	21.311	22.3941	21.1771	24.3004	24.4333	23.8612
545	Exportin-4	XPO4	24.7861	24.2651	24.5427	24.642	24.6913	24.5689
546	Toll-interacting protein	TOLLIP	23.4889	21.563	24.1427	22.5199	23.8904	20.4804
547	Phosphatidylinositol transfer protein alpha isoform	PITPNA	25.4107	23.5052	25.4246	24.4795	25.1282	22.2992
548	Adenosine deaminase	ADA	24.0501	23.8426	23.4271	19.5849	24.7159	24.2966
549	WASH complex subunit CCDC53	CCDC53	22.1568	20.1322	22.8583	21.3229	22.635	19.7037
550	TLD domain-containing protein KIAA1609	TLDC1	21.9721	23.244	23.4849	23.4242	23.4902	18.6031
551	Chromodomain-helicase-DNA-binding protein 4	CHD4	27.3337	26.6599	26.7725	27.4156	27.626	26.7244
552	Podocalyxin	PODXL	24.8291	25.63	25.376	25.1892	25.3239	25.5267
553	Oligoribonuclease, mitochondrial	REXO2	25.434	26.6027	25.9275	26.5815	27.0058	25.4485
554	DNA (cytosine-5)-methyltransferase 1	DNMT1	25.9827	26.287	25.4716	26.2006	26.527	25.6159
555	tRNA methyltransferase 112 homolog	TRMT112	24.5599	25.6389	24.9467	25.2959	25.6806	24.5837
556	Protein furry homolog-like	FRYL	26.0137	21.156	25.955	25.581	26.004	25.3772
557	Rho-related GTP-binding protein RhoF	RHOF	21.3028	20.9018	21.2621	20.8513	21.8457	19.0378
558	Succinyl-CoA ligase [ADP-forming] subunit beta, mitochondrial	SUCLA2	25.6442	26.1646	25.8184	26.167	26.2662	25.6187
559	CD166 antigen	ALCAM	25.344	25.5031	25.861	25.185	25.7468	25.7024
560	Dolichyl-diphosphooligosaccharide--protein glycosyltransferase subunit DAD1	DAD1	26.218	26.4715	26.248	26.5426	26.7259	25.3825
561	Succinate dehydrogenase assembly factor 2, mitochondrial	SDHAF2	20.1887	23.9716	21.1005	23.1493	23.6064	22.1169
562	Importin subunit alpha	KPNA6	26.0413	26.5866	25.995	26.6978	25.8337	25.0605
563	V-type proton ATPase subunit d 1	ATP6V0D1	25.738	25.7852	25.1342	24.9131	24.6225	23.9568
564	Probable ATP-dependent RNA helicase DHX36	DHX36	25.7902	25.6782	25.8973	25.4253	26.243	25.8629
565	4F2 cell-surface antigen heavy chain	SLC3A2	27.4408	27.8415	28.0917	28.0916	28.4309	27.9653
566	DNA-directed RNA polymerase	POLR1B	20.9319	20.6156	21.0102	21.4349	19.339	21.6791
567	Amyloid-like protein 2	APLP2	22.3919	24.3665	23.7956	22.4824	23.8783	24.0061
568	Gephyrin	GPHN	25.8769	26.2185	25.9739	25.9694	25.6859	25.8993
569	Proteasomal ATPase-associated factor 1	PAAF1	21.6539	22.4759	22.1337	22.078	22.6042	22.4211
570	SEC23-interacting protein	SEC23IP	26.9959	26.8295	26.4866	26.5249	26.9504	26.3343
571	Glycolipid transfer protein	GLTP	24.7889	25.2374	25.6849	24.8695	25.3674	22.2522
572	Ras-related protein Rab-35	RAB35	25.8208	25.9943	26.0049	25.9693	25.7695	23.8389
573	tRNA pseudouridine synthase	PUS1	24.2721	24.5906	24.0957	24.6748	24.9657	22.6997
574	Mitogen-activated protein kinase kinase kinase 4	MAP3K4	21.2176	20.4579	20.7083	18.5974	19.5201	19.4428
575	Dynactin subunit 2	DCTN2	27.9082	27.7517	27.5761	27.5153	27.8611	27.6022
576	DmX-like protein 1	DMXL1	22.775	18.9529	21.3175	20.2897	21.2372	19.3144
577	Prefoldin subunit 3	VBP1	26.0442	26.2057	26.3097	25.7738	25.9807	23.7411
578	Vacuole membrane protein 1	VMP1	21.9877	20.219	21.1102	20.9043	22.0597	21.4166
579	Rho GDP-dissociation inhibitor 2	ARHGDIB	23.4561	23.0962	23.4448	23.6549	23.0941	21.0741
580	Serine/threonine-protein kinase PRP4 homolog	PRPF4B	24.6083	24.4715	24.0624	24.3341	24.9918	24.3936
581	Porphobilinogen deaminase	HMBS	23.8322	24.9692	24.8646	24.7781	24.5449	22.0456
582	Probable ATP-dependent RNA helicase DHX37	DHX37	25.2926	27.6524	27.3251	27.2633	21.6419	25.9022
583	Tumor susceptibility gene 101 protein	TSG101	25.4436	25.8386	25.7089	25.5349	25.9305	25.861
584	Vacuolar protein sorting-associated protein 37B	VPS37B	24.4278	24.3876	25.5369	24.637	24.8999	22.0625
585	Golgi phosphoprotein 3-like	GOLPH3L	23.7297	22.799	23.1171	22.848	23.0147	23.037
586	Peroxisomal membrane protein 2	PXMP2	19.3622	20.0087	18.3349	20.3998	19.3035	17.5406
587	Nuclear pore complex protein Nup133	NUP133	26.9371	26.3154	26.7539	27.0032	27.4132	26.6072
588	Tubulin alpha-1C chain	TUBA1C	25.4609	24.8398	26.1657	25.9523	24.4818	23.3291
589	Putative phospholipase B-like 2	PLBD2	21.7328	22.0099	20.369	21.2244	20.9818	19.7092
590	Nucleolar protein 10	NOL10	22.9727	23.6505	23.6067	23.9182	24.2854	22.9976
591	Beta-2-microglobulin	B2M	25.7649	27.3537	26.1442	25.8989	26.3064	25.2655
592	Atlastin-3	ATL3	28.6296	28.4551	27.9179	28.3588	28.3392	25.8452
593	Vesicle transport protein GOT1B	GOLT1B	22.955	22.2882	22.4444	22.0135	22.9617	19.5828
594	WW domain-binding protein 11	WBP11	24.9442	24.7427	25.2615	24.8645	25.3655	25.1979
595	Neutral cholesterol ester hydrolase 1	NCEH1	27.9855	28.4316	28.4747	28.3919	28.6658	28.5189
596	Heat shock protein 75 kDa, mitochondrial	TRAP1	27.9529	28.161	28.0308	28.2636	28.4976	28.2194
597	Set1/Ash2 histone methyltransferase complex subunit ASH2	ASH2L	23.0521	22.8897	22.661	22.8861	22.7137	23.08
598	Mevalonate kinase	MVK	25.5876	25.8518	25.4	25.0309	25.0873	23.4815
599	Nucleosome assembly protein 1-like 4	NAP1L4	29.0615	28.8421	28.9183	29.0478	28.7942	28.4992
600	Nuclear pore complex protein Nup153	NUP153	24.3622	25.1629	24.1286	24.6065	25.3557	24.039
601	ELM2 and SANT domain-containing protein 1	ELMSAN1	21.1461	21.3949	20.9403	20.24	21.242	26.3207
602	Lysine-specific histone demethylase 1A	KDM1A	22.0236	21.9896	21.517	22.7928	24.0016	21.4342
603	Isoleucine--tRNA ligase, mitochondrial	IARS2	28.5563	28.2557	29.2257	28.3492	28.7173	28.8417
604	2,5-phosphodiesterase 12	PDE12	26.4296	25.8757	26.4267	26.5316	23.9671	26.0111
605	Vacuolar protein sorting-associated protein 53 homolog	VPS53	23.6159	23.0172	24.4153	21.0154	23.989	23.5195
606	Nicastrin	NCSTN	25.4793	25.4538	25.1216	25.6001	25.9831	25.4404
607	CAD protein	CAD	30.1998	29.6493	29.7649	29.9585	30.1982	29.516
608	Spliceosome RNA helicase DDX39B	DDX39B	26.4018	26.1628	26.5986	26.6221	26.4525	26.7124
609	Overexpressed in colon carcinoma 1 protein	OCC1	21.9226	23.2427	22.2563	22.5055	23.058	22.0652
610	Ataxin-2	ATXN2	23.6396	23.9556	23.2178	23.3968	23.5503	22.9549
611	SCY1-like protein 2	SCYL2	24.4903	22.8619	25.0419	24.3409	25.1454	24.815
612	Coatomer subunit zeta-1	COPZ1	27.2736	27.2654	27.5946	27.1114	27.2323	26.9474
613	Charged multivesicular body protein 1a	CHMP1A	23.3246	23.3423	22.763	22.7085	22.4886	22.1839
614	2-methoxy-6-polyprenyl-1,4-benzoquinol methylase, mitochondrial	COQ5	23.1523	22.2989	22.7159	22.8036	22.8083	21.8731
615	SWI/SNF complex subunit SMARCC2	SMARCC2	25.8746	25.9135	25.7659	26.3322	26.7409	26.0591
616	Protein SCAF11	SCAF11	22.7081	22.2623	22.64	22.7064	23.0819	22.5084
617	Vacuolar protein sorting-associated protein 29	VPS29	26.3719	26.7881	27.0999	26.7356	26.8244	25.0956
618	Serine/threonine-protein phosphatase	PPP1CC	26.0688	26.2984	26.2965	25.4333	26.4085	25.3298
619	5-AMP-activated protein kinase subunit gamma-1	PRKAG1	24.0943	24.1988	25.0389	24.2732	25.075	22.8102
620	Adenylate kinase 2, mitochondrial	AK2	27.5818	27.7729	27.7652	27.7359	28.1298	26.1828
621	Myosin light polypeptide 6	MYL6	28.1778	28.9095	28.7757	29.0507	29.0125	28.2322
622	Unconventional myosin-Va	MYO5A	24.6272	25.2122	23.8017	24.2075	24.9568	23.4194
623	Heterogeneous nuclear ribonucleoprotein A1	HNRNPA1	31.5355	31.2065	31.4419	31.0503	31.9137	30.0974
624	Myosin-10	MYH10	27.4536	27.3586	27.0367	27.6674	27.7216	26.8563
625	BRCA1-A complex subunit BRE	BRE	22.691	24.0613	23.3117	23.1916	23.6676	21.7009
626		RPL10	27.6722	27.6929	27.312	27.1758	27.3777	25.3804
627	Fibronectin	FN1	25.871	25.0088	25.399	24.0916	24.1544	23.7857
628	Protein FAM162A	FAM162A	24.7764	25.5543	25.5651	25.4446	25.6459	24.8365
629	WASH complex subunit FAM21A	FAM21A	26.9978	27.4954	26.8243	26.9922	27.4633	26.1817
630	Ras-related protein Rab-24	RAB24	20.9594	19.9801	20.53	19.45	21.6414	20.4397
631	Nucleolysin TIA-1 isoform p40	TIA1	23.3037	24.5774	25.1603	23.821	24.1548	23.3716
632	Insulin-like growth factor 2 mRNA-binding protein 2	IGF2BP2	28.0553	27.4348	28.3562	27.9883	25.0454	27.991
633	RNA polymerase II-associated factor 1 homolog	PAF1	22.9758	22.1485	22.4541	22.4811	22.6428	21.8361
634	GTPase-activating protein and VPS9 domain-containing protein 1	GAPVD1	23.553	22.521	23.0496	24.1783	24.3784	23.79
635	Calcium-activated potassium channel subunit alpha-1	KCNMA1	22.0484	23.457	23.4728	23.5337	23.5053	23.0063
636	Transmembrane 4 L6 family member 1	TM4SF1	25.8193	26.3136	25.9123	25.7446	25.7649	24.239
637	Trans-Golgi network integral membrane protein 2	TGOLN2	22.4273	22.7956	22.9454	20.8043	20.74	21.4379
638	39S ribosomal protein L40, mitochondrial	MRPL40	23.5305	24.2187	24.6604	23.6801	23.8135	23.7582
639	Actin-related protein 2/3 complex subunit 4	ARPC4	27.76	28.3261	28.3323	28.554	28.6338	28.2273
640	Nebulin	NEB	28.7777	29.6659	29.6883	28.5946	28.767	28.674
641	Kinesin-like protein KIF21A	KIF21A	23.635	22.4978	22.6136	22.5986	22.9648	22.714
642	Zinc finger protein 687	ZNF687	21.6885	20.3967	21.7333	20.986	21.8668	20.06
643	Reticulocalbin-2	RCN2	25.6766	25.2844	24.9581	25.3541	25.4837	25.5076
644	Dol-P-Man:Man(5)GlcNAc(2)-PP-Dol alpha-1,3-mannosyltransferase	ALG3	21.2221	24.1486	21.3898	22.149	21.3734	22.2276
645	TATA element modulatory factor	TMF1	22.4825	22.8153	21.5135	21.9574	21.6442	22.1075
646	Translocation protein SEC62	SEC62	24.7415	24.8871	24.3896	25.0053	25.9114	24.1305
647	Large subunit GTPase 1 homolog	LSG1	20.979	23.0544	22.8363	23.07	23.2928	22.4429
648	Cleavage and polyadenylation specificity factor subunit 6	CPSF6	25.8944	25.4483	26.0839	25.9347	23.9088	24.9816
649	Mitochondrial-processing peptidase subunit beta	PMPCB	25.3595	25.8496	25.3757	25.6116	25.7996	25.8641
650	OTU domain-containing protein 4	OTUD4	24.9546	25.1457	24.8141	24.6193	25.5719	24.9822
651	Gasdermin-D	GSDMD	26.5187	26.3285	25.7412	26.0296	25.5548	25.1184
652	Sjoegren syndrome/scleroderma autoantigen 1	SSSCA1	24.859	25.2985	25.3865	24.5655	24.9866	22.254
653	Serum paraoxonase/arylesterase 2	PON2	25.6221	26.0581	24.6641	26.0721	25.9148	23.9896
654	Tight junction protein ZO-1	TJP1	26.3238	26.4871	26.0863	26.3113	26.8165	26.049
655	Zinc finger CCCH domain-containing protein 14	ZC3H14	23.4178	23.0814	22.5299	24.226	23.9437	23.4654
656	Maleylacetoacetate isomerase	GSTZ1	22.4479	22.6675	23.1761	21.1611	23.2874	20.4151
657	V-type proton ATPase subunit D	ATP6V1D	24.7654	23.3632	24.6546	23.1527	24.4654	21.852
658	Protein NEDD1	NEDD1	22.8174	23.0161	23.2515	22.9241	23.0874	22.9674
659	DDB1- and CUL4-associated factor 8	DCAF8	22.415	23.3641	24.2381	22.9834	22.1262	22.0444
660	Tetratricopeptide repeat protein 7B	TTC7B	20.638	21.0436	20.7812	20.7119	20.699	20.1995
661	DDB1- and CUL4-associated factor 5	DCAF5	23.3809	22.8697	23.1486	22.8286	23.8917	23.2717
662	Glia maturation factor beta	GMFB	25.2821	26.4318	26.0247	25.9588	26.0439	24.9381
663	FERM domain-containing protein 6	FRMD6	22.3089	22.1081	22.0496	22.4269	22.1902	22.1092
664	ATP-dependent RNA helicase DDX24	DDX24	26.629	26.5312	26.6877	26.0951	25.9154	25.784
665	Cyclin-K	CCNK	21.9437	22.6693	22.2103	22.7109	23.1704	22.4224
666	Zinc transporter ZIP9	SLC39A9	23.9691	23.3952	23.471	23.3391	23.5486	23.3538
667	Zinc finger FYVE domain-containing protein 1	ZFYVE1	25.1394	25.7224	25.8161	25.5966	25.6881	24.9869
668	Cyclin-dependent kinase 2	CDK2	24.5816	23.1098	24.5513	23.7704	24.3709	22.9074
669	Proteasome subunit alpha type-6	PSMA6	28.7266	29.5493	29.1932	29.4758	29.7719	28.3976
670	Extracellular sulfatase Sulf-2	SULF2	23.3744	23.1832	23.045	22.565	21.8065	21.5515
671	Laminin subunit beta-1	LAMB1	23.1595	23.3665	23.7785	23.108	23.1642	23.7503
672	Son of sevenless homolog 1	SOS1	21.3927	25.6353	21.4934	21.5735	21.5637	21.0058
673	NF-kappa-B inhibitor-interacting Ras-like protein 1	NKIRAS1	20.3097	19.9172	20.4119	17.5518	18.8366	15.7626
674	Cold shock domain-containing protein E1	CSDE1	27.1268	27.2098	27.1744	27.3043	27.7017	26.6648
675	28S ribosomal protein S22, mitochondrial	MRPS22	25.98	25.4132	24.5124	24.673	24.6254	23.5725
676	Cleft lip and palate transmembrane protein 1-like protein	CLPTM1L	23.3825	22.0487	22.8865	21.2632	22.6932	22.8229
677	CUGBP Elav-like family member 1	CELF1	21.9446	22.5615	23.1567	22.186	22.014	22.129
678	Cell division cycle protein 27 homolog	CDC27	22.0949	24.9322	23.2165	21.8352	21.3221	22.0712
679	SLIT-ROBO Rho GTPase-activating protein 1	SRGAP1	23.4376	23.034	24.6157	23.547	23.7028	22.269
680	Protein disulfide-isomerase A3	PDIA3	32.7748	32.6531	32.38	32.5249	32.8889	29.6941
681	Heterogeneous nuclear ribonucleoprotein H	HNRNPH1	29.8931	29.6704	29.4708	29.3311	29.4629	28.8218
682	ELKS/Rab6-interacting/CAST family member 1	ERC1	24.0453	23.1343	24.0443	21.1015	24.5907	25.1432
683	Rab-like protein 6	RABL6	23.0003	22.6331	22.5293	22.7509	23.2481	22.6503
684	Biogenesis of lysosome-related organelles complex 1 subunit 1	BLOC1S1	21.7531	22.9438	22.2338	22.553	22.8731	22.005
685	Negative elongation factor C/D	NELFCD	21.2518	20.3871	21.309	21.8697	20.4312	20.7079
686	Peptide-N(4)-(N-acetyl-beta-glucosaminyl)asparagine amidase	NGLY1	20.9378	20.7805	22.1716	22.1666	21.6781	21.3282
687	AMP deaminase 2	AMPD2	24.6252	24.4357	24.8552	24.0646	24.8837	25.0682
688	Dolichol-phosphate mannosyltransferase	DPM1	24.5579	25.6889	25.1962	24.9825	25.9143	23.5663
689	Histone lysine demethylase PHF8	PHF8	18.6292	17.865	19.0723	18.0667	18.237	16.2359
690	Inosine-5-monophosphate dehydrogenase 2	IMPDH2	30.2864	30.1357	30.1442	30.1919	30.3937	27.4079
691	Peptidyl-prolyl cis-trans isomerase NIMA-interacting 4	PIN4	23.3561	23.598	24.5794	24.6768	24.813	24.1463
692	NF-kappa-B inhibitor epsilon	NFKBIE	21.5371	20.5864	20.8204	20.6934	21.8035	19.9062
693		CC2D1B	22.1464	21.8846	21.7148	22.2191	22.281	22.2855
694	Dedicator of cytokinesis protein 4	DOCK4	22.5533	23.6516	21.8112	18.4217	24.0413	19.4219
695	E3 ubiquitin-protein ligase TRIM33	TRIM33	22.8051	21.5053	21.4704	22.8768	22.4909	22.5948
696	Golgin subfamily A member 4	GOLGA4	24.7197	24.439	23.4977	23.6004	24.3042	23.4042
697	U3 small nucleolar ribonucleoprotein protein IMP4	IMP4	23.2999	23.7763	23.8285	23.1376	24.0518	22.8452
698	Calmodulin	CALM1	27.4912	28.1885	28.4136	28.1743	27.8206	27.8964
699	2-deoxynucleoside 5-phosphate N-hydrolase 1	DNPH1	26.1918	26.1652	25.9662	26.1158	25.7654	24.2762
700	NADH dehydrogenase [ubiquinone] iron-sulfur protein 4, mitochondrial	NDUFS4	19.7266	20.5183	20.9957	19.8265	19.5362	19.0878
701	Trafficking protein particle complex subunit 9	TRAPPC9	22.4387	22.5462	22.619	22.371	22.2632	22.3786
702	Zinc finger protein 706	ZNF706	20.6208	21.796	21.6331	21.1558	21.8116	20.436
703	Serine/threonine-protein phosphatase	PPP5C	26.1273	25.9816	26.0708	26.0331	26.5242	24.6305
704	UPF0598 protein C8orf82	C8orf82	23.3188	24.4477	24.3625	24.2879	23.9318	23.2634
705	Transcriptional repressor protein YY1	YY1	23.7541	23.9012	24.1275	24.2467	23.9554	24.3805
706	Signal peptidase complex catalytic subunit SEC11A	SEC11A	25.9905	25.4431	27.6051	26.1738	27.1357	26.5463
707	Deoxyuridine 5-triphosphate nucleotidohydrolase, mitochondrial	DUT	24.6263	25.2634	25.3328	24.9697	24.8707	24.1124
708	60S ribosomal protein L28	RPL28	28.4164	28.8327	29.0363	28.9442	28.8995	28.5775
709	SAFB-like transcription modulator	SLTM	23.321	24.1177	22.8191	23.1173	23.3178	22.9902
710	Signal recognition particle 14 kDa protein	SRP14	26.6417	27.9976	27.336	27.3603	27.5179	27.2474
711	GMP reductase 2	GMPR2	24.6527	23.9719	23.2071	24.0679	23.4598	22.3673
712	40S ribosomal protein S27-like	RPS27L	23.8531	24.5242	23.3924	24.3251	24.5969	23.7929
713	ER membrane protein complex subunit 9	EMC9	21.4408	21.2965	22.4412	21.7395	22.2085	16.8612
714	Uveal autoantigen with coiled-coil domains and ankyrin repeats	UACA	20.0299	19.9383	20.7597	21.4625	21.3255	18.5818
715	Guanosine-3,5-bis(diphosphate) 3-pyrophosphohydrolase MESH1	HDDC3	20.1428	20.969	20.4595	20.2757	18.7727	17.9529
716	KATNB1-like protein 1	KATNBL1	21.2417	19.8429	20.3711	19.846	20.2452	18.9309
717	Aflatoxin B1 aldehyde reductase member 2	AKR7A2	26.3466	26.1169	26.1891	25.8164	26.9343	24.5216
718	Probable ATP-dependent RNA helicase DDX17	DDX17	27.8039	27.9153	28.157	28.2259	27.9917	27.7837
719	Synaptosomal-associated protein	SNAP23	24.2827	24.865	24.4884	24.2008	24.7672	23.7706
720	Target of rapamycin complex subunit LST8	MLST8	22.9367	23.2203	22.386	22.488	22.4016	21.7331
721	COMM domain-containing protein 4	COMMD4	24.664	24.8262	24.4845	23.4735	24.5513	24.1227
722	Protein spinster homolog 1	SPNS1	22.1772	21.3375	21.9841	20.4294	21.2492	22.2844
723	Vacuolar protein sorting-associated protein 33A	VPS33A	24.1976	24.0296	24.9876	24.0954	23.8209	22.6002
724	RNA-binding protein with serine-rich domain 1	RNPS1	24.1337	21.7591	24.581	24.1774	24.742	24.8798
725	IST1 homolog	IST1	22.9721	21.9101	23.1697	23.6252	22.7547	22.8931
726	Ras-related protein Rab-27A	RAB27A	21.7494	21.8484	21.6693	21.7425	22.3911	21.0504
727		RPS15A	24.3587	24.9027	24.1056	24.6623	24.718	23.3799
728	Ubiquinone biosynthesis protein COQ9, mitochondrial	COQ9	23.5899	23.8677	23.5366	23.0932	23.7585	22.7385
729	M-phase phosphoprotein 6	MPHOSPH6	22.1693	22.4287	22.6303	22.4581	22.2193	20.4909
730	Trafficking protein particle complex subunit 2-like protein	TRAPPC2L	19.4621	21.2266	20.7732	20.282	21.2284	18.8816
731	E3 ubiquitin-protein ligase BRE1B	RNF40	23.1877	22.4092	22.5489	23.2823	23.5142	23.2946
732	Microtubule-actin cross-linking factor 1, isoforms 1/2/3/5	MACF1	26.5596	26.6914	26.1425	26.3383	26.6274	25.9493
733	NADH dehydrogenase [ubiquinone] 1 beta subcomplex subunit 10	NDUFB10	25.212	25.6972	26.0479	25.2627	25.3332	22.2601
734	Hydroxyacylglutathione hydrolase, mitochondrial	HAGH	26.9441	27.041	26.5961	26.0959	26.5369	25.6148
735	Putative N-acetylglucosamine-6-phosphate deacetylase	AMDHD2	19.3145	22.4993	21.8827	20.8913	20.4714	17.929
736	Cyclin-D1-binding protein 1	CCNDBP1	22.8548	23.8083	23.1423	21.5649	22.8443	22.8004
737	FAD-linked sulfhydryl oxidase ALR	GFER	21.6347	22.1455	22.3744	21.8979	21.2408	20.4548
738	Cytochrome b-c1 complex subunit 2, mitochondrial	UQCRC2	27.6636	28.3647	27.8051	28.2343	28.4215	27.2603
739	Gamma-aminobutyric acid receptor-associated protein-like 2	GABARAPL2	21.8581	20.3643	21.3837	21.5083	20.7125	19.817
740	Leucine-rich repeat-containing protein 57	LRRC57	22.391	23.1735	23.1947	22.7405	22.9533	21.6506
741	Serine/threonine-protein phosphatase	PPP4C	22.3866	22.8361	23.6339	24.4349	25.0115	20.7689
742	Ubiquitin-like protein 7	UBL7	21.9762	21.8415	19.4598	21.1092	20.6723	16.8919
743	Cytochrome b5 type B	CYB5B	27.5807	27.5344	27.3867	27.3873	26.6299	26.8674
744	Nuclear pore complex protein Nup93	NUP93	26.4105	26.9819	26.6744	27.2612	27.5323	26.3493
745	Gamma-aminobutyric acid receptor-associated protein	GABARAP	22.8979	22.9699	23.4233	23.3435	22.9366	22.2216
746	Grancalcin	GCA	20.0934	21.3714	21.3143	20.8629	21.4458	19.8512
747	FCH domain only protein 2	FCHO2	21.7712	20.6141	21.7608	21.775	22.3485	18.1554
748	Melanoma-associated antigen D2	MAGED2	26.2757	26.3696	26.963	26.3207	26.9225	26.2202
749	Putative ATP-dependent RNA helicase DHX30	DHX30	27.794	27.6813	27.5371	27.5316	27.6683	27.2206
750	Protein-L-isoaspartate(D-aspartate) O-methyltransferase	PCMT1	27.2231	27.6036	27.5645	27.3746	27.5294	26.7503
751	Integrator complex subunit 9	INTS9	19.6622	20.4571	21.8282	21.0354	24.7575	19.1043
752		TPM1	25.3826	25.5913	25.8491	25.8031	25.6559	26.2006
753	Thioredoxin	PDIA3	28.5689	28.5611	28.9567	28.7664	29.1763	26.6777
754	Ubiquitin carboxyl-terminal hydrolase 46	USP46	21.7108	21.9247	21.41	22.2286	21.7509	19.2549
755	Small ubiquitin-related modifier 2	SUMO2	27.678	28.2751	27.3247	27.0531	28.0089	26.811
756	Zinc finger protein ZPR1	ZNF259	25.3417	25.4981	25.4209	25.9415	26.3024	22.1043
757	AP-1 complex subunit sigma-1A	AP1S1	23.6989	24.1041	23.9623	24.0243	24.3184	23.7693
758	Probable rRNA-processing protein EBP2	EBNA1BP2	26.0395	26.0476	25.5986	25.1006	25.3761	24.6979
759	Protein FAM134A	FAM134A	23.1595	23.8196	24.9341	23.9901	24.4514	22.9985
760	Putative protein FAM10A4	ST13	27.6017	27.7964	27.6182	27.6188	27.4775	27.5326
761		C21orf33	22.5982	21.9055	22.6855	22.9254	23.0327	22.1901
762	Isoamyl acetate-hydrolyzing esterase 1 homolog	IAH1	22.9027	23.5171	23.5984	23.7737	23.921	22.7776
763	Uncharacterized protein FLJ45252		25.0352	25.5913	24.0846	24.3318	24.4429	24.6604
764	ATP-dependent RNA helicase DDX19A	DDX19A	26.5008	25.6615	26.3442	26.1263	26.7519	23.9662
765	Vesicle-fusing ATPase	NSF	28.3787	28.403	28.5756	28.7047	28.7399	28.2876
766	Ubiquitin-conjugating enzyme E2 G1	UBE2G1	21.8368	22.5447	23.026	22.2302	22.8222	21.7693
767	Sperm-associated antigen 7	SPAG7	21.8614	20.2991	21.3592	21.5648	21.3405	20.5906
768	Mitochondrial import inner membrane translocase subunit TIM16	PAM16	23.4135	24.8008	24.5633	24.0183	25.0009	23.0139
769	Protein FAM195A	FAM195A	18.0653	18.8322	19.556	19.6442	19.2502	18.5073
770	Ethanolamine-phosphate cytidylyltransferase	PCYT2	20.3833	21.9597	22.1617	21.2946	19.1456	16.6601
771	Mitochondrial 2-oxoglutarate/malate carrier protein	SLC25A11	27.7035	27.2784	27.6541	27.6413	27.9223	26.4091
772	Gem-associated protein 4	GEMIN4	25.4072	25.4136	25.7532	25.278	25.6166	24.5203
773		CIC	21.4605	22.0639	21.6658	20.955	21.5687	21.0578
774	Mediator of RNA polymerase II transcription subunit 31	MED31	20.636	21.1913	20.3055	20.618	20.594	19.5915
775	Segment polarity protein dishevelled homolog DVL-2	DVL2	21.4616	21.9166	21.8472	21.5789	22.0031	21.2032
776	Eukaryotic translation initiation factor 5A-1	EIF5A	28.5947	29.7641	29.5691	29.6999	29.7206	29.0739
777	40S ribosomal protein S15a	RPS15A	27.4053	28.6877	27.7392	28.7158	28.7942	27.8968
778	ATP synthase mitochondrial F1 complex assembly factor 1	ATPAF1	23.7725	23.1675	23.7325	22.0192	23.9684	22.0266
779	Multidrug resistance-associated protein 1	ABCC1	23.5109	22.3361	22.2915	23.6458	23.2028	20.7239
780	E3 ubiquitin-protein ligase UBR5	UBR5	29.3055	29.1927	28.7418	26.3665	29.1092	26.7272
781	Low-density lipoprotein receptor	LDLR	27.4931	27.7045	27.5771	26.3493	26.2246	26.2492
782	Phosphatidylinositol 4-kinase alpha	PI4KA	21.9711	22.93	20.4322	22.0723	22.6517	19.9273
783	26S proteasome non-ATPase regulatory subunit 9	PSMD9	27.3945	26.9234	27.0784	27.188	27.3357	26.4782
784		TPM3	26.8829	21.8439	21.8072	21.9904	19.0857	22.6055
785	Methylthioribulose-1-phosphate dehydratase	APIP	23.7799	23.8014	23.5412	23.1038	23.3602	22.1635
786	Mitochondrial inner membrane protein OXA1L	OXA1L	23.9822	24.2052	22.4987	23.7018	23.0154	20.8317
787	Electron transfer flavoprotein-ubiquinone oxidoreductase, mitochondrial	ETFDH	21.9815	20.9548	24.0866	21.6388	21.0912	23.8557
788	Sentrin-specific protease 3	SENP3	21.8838	22.3079	22.2096	22.6062	22.1041	21.7432
789	Chitinase domain-containing protein 1	CHID1	25.2006	25.77	25.0169	25.7004	26.0135	24.2608
790	Protein transport protein Sec16A	SEC16A	24.6321	24.6267	24.0303	23.5346	23.9142	22.77
791	Probable ATP-dependent RNA helicase DDX41	DDX41	23.6098	23.8665	23.3427	23.8146	23.8622	23.5647
792	Alpha-parvin	PARVA	24.8925	25.7425	25.576	25.2342	24.9477	24.7342
793	MAP/microtubule affinity-regulating kinase 3	MARK3	23.2581	23.769	24.0866	23.204	23.0444	22.2609
794	DnaJ homolog subfamily B member 5	DNAJB5	22.6056	22.438	21.7419	22.1544	22.5258	21.233
795	Four and a half LIM domains protein 2	FHL2	24.9814	23.6513	25.2456	24.2353	24.6986	21.4526
796	Serine/arginine-rich splicing factor 2	SRSF2	27.27	26.8369	27.472	26.723	27.3984	26.6568
797	Signal-induced proliferation-associated 1-like protein 1	SIPA1L1	25.0668	24.6616	24.1975	24.713	25.0119	23.9142
798	Trafficking protein particle complex subunit 4	TRAPPC4	23.3266	24.0408	24.2019	22.6429	23.5834	21.3287
799	Prohibitin-2	PHB2	29.5034	28.6711	29.5579	29.2291	29.7206	28.111
800	Obg-like ATPase 1	OLA1	27.5974	28.9396	28.7886	28.7353	28.6347	28.1598
801	Peptidyl-tRNA hydrolase 2, mitochondrial	PTRH2	25.4014	26.2425	26.8244	26.5684	26.3544	25.6038
802	F-box only protein 6	FBXO6	20.3219	20.5514	20.2651	19.9415	20.5177	19.0505
803	Peptidyl-prolyl cis-trans isomerase FKBP8	FKBP8	25.2136	24.9104	25.0547	25.0373	25.2283	22.7111
804	UPF0669 protein C6orf120	C6orf120	21.0747	20.8477	21.6435	20.969	21.4559	18.3909
805	Prostamide/prostaglandin F synthase	FAM213B	23.1605	23.4372	23.8596	23.2597	22.7677	21.9013
806	Apolipoprotein L2	APOL2	23.8033	23.7157	21.9488	20.2964	20.1076	22.6272
807	BRISC and BRCA1-A complex member 1	BABAM1	25.2273	25.2047	24.4923	24.8934	24.7309	23.7012
808	Cyclin-dependent kinase inhibitor 1	CDKN1A	20.0074	20.5047	19.9827	18.6549	18.5343	17.6022
809	Coiled-coil domain-containing protein 12	CCDC12	24.3286	24.5068	24.6089	23.7337	24.6636	21.793
810	Isovaleryl-CoA dehydrogenase, mitochondrial	IVD	25.9525	26.4183	26.0155	25.8909	26.0574	24.8531
811	Tubulin-specific chaperone D	TBCD	27.0649	26.8235	27.1878	27.0826	27.1537	26.7096
812	5(3)-deoxyribonucleotidase, cytosolic type	NT5C	22.4083	22.6205	22.1494	21.7639	22.0391	19.341
813	Dual specificity mitogen-activated protein kinase kinase 3	MAP2K3	23.6892	23.8502	22.1585	23.2933	23.1373	21.1585
814	Zinc transporter ZIP11	SLC39A11	20.2294	19.8095	20.1951	21.353	20.6918	18.1011
815	60S ribosomal protein L17	RPL17	29.1039	29.069	29.3819	29.3899	29.4884	28.3498
816	Chromobox protein homolog 1	CBX1	26.8305	26.6425	27.0071	26.8425	27.1739	25.4026
817	Peptidyl-tRNA hydrolase ICT1, mitochondrial	ICT1	22.1235	22.4196	22.8805	21.7598	21.947	22.0861
818	L-xylulose reductase	DCXR	22.3627	23.4819	22.3641	23.1325	23.2763	21.8094
819	ATP-dependent DNA helicase Q5	RECQL5	19.5721	19.3377	19.6832	18.5343	18.6561	18.541
820	Hematological and neurological expressed 1 protein	HN1	25.8332	25.6274	26.3361	26.1603	26.4529	23.6905
821	Ribosomal protein L19	RPL19	28.1891	28.4245	28.5427	28.4915	28.2645	27.1195
822	Rho GDP-dissociation inhibitor 1	ARHGDIA	30.3057	30.3637	30.5829	29.558	29.9947	28.9507
823	Serine/arginine-rich splicing factor 1	SRSF1	29.5206	28.6331	29.6058	29.4718	29.6853	28.0788
824	Cyclin-dependent kinase 11A	CDK11B	25.2093	24.9839	25.3524	24.1271	24.669	24.7861
825	Calcium homeostasis endoplasmic reticulum protein	CHERP	24.4619	24.5353	23.8338	24.5472	24.7728	24.5602
826	NSFL1 cofactor p47	NSFL1C	29.4594	29.609	29.5938	29.6063	29.8556	29.9348
827	Proteasome subunit beta type-3	PSMB3	27.977	28.2105	28.4857	27.4133	28.2677	25.9458
828	Protein SCO1 homolog, mitochondrial	SCO1	24.4485	22.9189	24.4033	24.1294	24.9068	22.9618
829	28S ribosomal protein S7, mitochondrial	MRPS7	25.1131	25.822	25.3783	25.2849	24.9934	23.7099
830	60S ribosome subunit biogenesis protein NIP7 homolog	NIP7	22.5029	22.7732	23.1342	23.1329	22.9429	22.4418
831	60S ribosomal protein L18	RPL18	30.2904	30.5131	30.7744	30.3771	30.5499	28.374
832	YTH domain-containing protein 1	YTHDC1	22.7544	23.1037	22.5119	22.1713	22.9476	22.8607
833	Fatty aldehyde dehydrogenase	ALDH3A2	26.6911	26.5396	26.5384	26.5833	26.678	25.2958
834	Myosin regulatory light chain 12A	MYL12A	26.7456	27.4059	27.3147	27.624	27.5614	26.9272
835	Zinc finger protein 207	ZNF207	26.3076	26.0655	26.2488	25.916	26.0237	24.085
836	Tyrosine-protein kinase Yes	YES1	22.6181	21.4579	22.4123	21.9273	17.7553	22.2188
837	Probable helicase with zinc finger domain	HELZ	22.4327	23.2956	19.5327	21.8453	22.0739	21.585
838	Protein phosphatase methylesterase 1	PPME1	25.8776	25.8701	25.7598	26.257	25.6929	26.2565
839	Mitotic checkpoint protein BUB3	BUB3	27.331	27.0963	26.448	26.8663	26.4237	25.6058
840	BAG family molecular chaperone regulator 1	BAG1	20.9219	22.1277	21.6793	20.6249	21.013	18.7538
841	Coiled-coil-helix-coiled-coil-helix domain-containing protein 6, mitochondrial	CHCHD6	22.3345	21.7185	21.3585	21.4777	20.7464	20.3983
842	Transmembrane and coiled-coil domain-containing protein 1	TMCO1	24.9767	25.6534	25.8788	26.8016	26.4132	24.8404
843	Cullin-4B	CUL4B	26.6542	27.0188	27.267	26.9061	27.3724	26.9847
844	Methyl-CpG-binding domain protein 3	MBD3	25.1033	24.4129	22.585	24.9113	20.6534	21.3617
845	Clustered mitochondria protein homolog	CLUH	25.0176	24.9891	24.7039	25.4143	25.5458	24.8562
846	Protein syndesmos	NUDT16L1	20.9445	21.2656	22.5348	21.011	19.4343	15.4035
847	Protein YIPF2	YIPF2	23.7797	24.0071	23.268	23.6613	23.8899	21.4072
848	Protein QIL1	C19orf70	19.4047	22.0185	18.9471	21.0487	22.2905	19.3899
849	RING finger protein 126	RNF126	22.8272	22.6488	22.5233	22.5493	22.6247	21.5475
850	Glutathione peroxidase	GPX4	20.4458	21.3499	21.519	21.1868	19.7772	20.2358
851		CDK3	23.5237	24.6182	23.1919	24.8438	25.9785	18.7413
852	Lon protease homolog, mitochondrial	LONP1	29.5236	29.2847	30.1376	28.9982	29.8643	29.8737
853		SPC24	21.7876	22.9285	22.5295	22.8974	23.4815	22.7342
854	Signal peptidase complex catalytic subunit SEC11C	SEC11C	20.0832	19.915	20.9712	21.0511	21.5095	20.9717
855	Ferrochelatase	FECH	21.3196	22.1633	21.7556	21.4209	22.2022	21.0462
856	Protein FAM210A	FAM210A	23.0439	23.3515	23.7699	24.0844	23.7911	23.2876
857	Dynein heavy chain 17, axonemal	DNAH17	24.9239	25.2487	24.1922	24.8598	24.3738	24.3531
858	39S ribosomal protein L4, mitochondrial	MRPL4	24.6735	24.4847	24.8926	24.6251	24.4044	22.1458
859	Periplakin	PPL	23.0936	23.0158	22.4738	22.454	21.7934	20.7225
860	1-phosphatidylinositol 4,5-bisphosphate phosphodiesterase delta-3	PLCD3	20.0703	22.3259	22.3799	21.6856	22.0682	20.5807
861	DNA-directed RNA polymerase, mitochondrial	POLRMT	22.9127	22.6846	23.2869	23.0501	23.0745	23.0626
862	Calcyphosin	CAPS	24.2548	24.6777	24.8688	24.1645	24.3198	23.2232
863		PPP1R12C	24.7789	24.7011	25.0185	23.7031	24.8167	24.6853
864	40S ribosomal protein S15	RPS15	24.2297	23.2775	20.6992	22.9952	20.7702	21.4195
865	Glucosidase 2 subunit beta	PRKCSH	28.0217	28.3076	28.6274	28.4606	28.8496	28.2924
866	Transmembrane protein 205	TMEM205	26.2579	25.7605	25.6808	26.7028	26.8298	26.3757
867	Eukaryotic translation initiation factor 1	EIF1	24.2011	26.6483	25.1266	24.3304	25.0463	23.4833
868	Peptidyl-prolyl cis-trans isomerase NIMA-interacting 1	PIN1	26.2534	26.8908	26.4901	26.4727	26.0173	26.2995
869	Uncharacterized protein C18orf8	C18orf8	21.8536	21.3692	21.3014	22.3247	21.3591	20.8795
870	Protein YIF1B	YIF1B	22.8063	22.2037	22.4531	22.9741	22.7812	21.9388
871	TATA-binding protein-associated factor 2N	TAF15	25.3034	25.533	25.3573	25.858	25.392	24.9214
872	DAZ-associated protein 1	DAZAP1	24.5642	25.2674	25.0083	25.0955	25.0041	23.4114
873	Haloacid dehalogenase-like hydrolase domain-containing protein 2	HDHD2	22.4966	19.7317	22.318	21.1097	21.8916	18.7357
874	Ribonuclease P protein subunit p29	POP4	21.667	22.4155	21.2942	22.6232	22.9903	21.8486
875	Bleomycin hydrolase	BLMH	24.6488	25.7672	25.734	25.396	25.4824	24.5461
876	Adrenodoxin-like protein, mitochondrial	FDX1L	21.1773	20.2239	19.2967	20.539	19.3211	17.0546
877	Dephospho-CoA kinase domain-containing protein	DCAKD	23.0755	23.3058	23.2417	22.8439	23.2434	21.973
878	Coatomer subunit epsilon	COPE	28.4184	26.7966	28.2241	27.2636	27.841	25.1285
879	Protein ETHE1, mitochondrial	ETHE1	26.3241	27.2497	26.4966	26.5276	27.0415	25.6395
880	PIH1 domain-containing protein 1	PIH1D1	23.969	23.4411	22.7331	22.7509	21.8348	19.9306
881	Nuclear pore glycoprotein p62	NUP62	24.6872	24.754	25.5772	25.2632	24.2372	25.1795
882	Zinc finger CCCH domain-containing protein 4	ZC3H4	22.3315	22.4419	21.6837	22.2293	22.3882	19.1631
883	Coiled-coil domain-containing protein 9	CCDC9	20.7549	21.8903	22.0131	21.1839	21.7756	21.9854
884	AP-2 complex subunit sigma	AP2S1	24.2124	25.3129	24.3447	25.1479	25.4275	24.1676
885	Protein Smaug homolog 2	SAMD4B	19.1725	20.1749	20.3901	20.4637	21.3495	19.6505
886	Intermediate conductance calcium-activated potassium channel protein 4	KCNN4	18.6157	18.9406	19.5577	18.1	18.2132	15.4751
887	Rho guanine nucleotide exchange factor 1	ARHGEF1	26.2223	26.062	26.0666	26.0254	26.5326	26.0541
888	Exosome complex component RRP46	EXOSC5	21.5519	24.2487	21.8068	22.3244	24.342	21.4956
889	40S ribosomal protein S5	RPS5	29.5701	29.6556	29.6956	29.4093	29.5264	27.1361
890	Unconventional myosin-IXb	MYO9B	23.3894	23.1933	23.9561	22.9419	23.4352	22.8753
891		ZNF414	21.8817	21.4449	21.0348	21.0126	20.1906	18.3649
892	ATP-dependent Clp protease proteolytic subunit	CLPP	26.5825	26.7217	26.8985	26.7709	27.1691	26.0337
893	40S ribosomal protein S16	RPS16	28.2528	29.5156	28.6976	29.4431	29.5039	28.5808
894	DNA polymerase delta catalytic subunit	POLD1	26.5296	24.7216	25.4302	25.5483	24.8614	25.7639
895	TBC1 domain family member 17	TBC1D17	22.5763	22.3066	22.2937	22.2166	22.8278	21.9839
896	Prenylated Rab acceptor protein 1	RABAC1	24.1308	23.8954	23.6913	23.7914	22.9765	22.3079
897	Alkyldihydroxyacetonephosphate synthase, peroxisomal	AGPS	25.9147	26.1877	26.5125	26.8906	26.5597	26.557
898	Kinesin-like protein KIF2A	KIF2A	22.7007	22.0603	22.6151	22.0473	22.6559	21.7223
899	ATP-dependent RNA helicase DDX39A	DDX39A	29.8098	29.6109	29.5007	29.4807	29.4683	28.4405
900	PDZ and LIM domain protein 1	PDLIM1	30.1781	30.1136	30.7727	30.2468	30.2097	28.1814
901	Cytosolic acyl coenzyme A thioester hydrolase	ACOT7	29.1412	28.8388	28.5243	29.0026	28.9986	27.521
902	Unconventional myosin-Ic	MYO1C	27.681	27.5832	28.4045	27.4168	28.0404	27.7936
903	HCLS1-associated protein X-1	HAX1	22.9427	22.3898	23.3429	22.1108	22.4206	21.0579
904	AH receptor-interacting protein	AIP	27.1532	27.0792	27.4336	26.5956	27.2507	25.7296
905	GTP-binding protein 1	GTPBP1	23.4361	23.3848	23.7445	23.6246	23.602	23.3806
906	Ras-related protein Rab-27B	RAB27B	24.9872	25.0156	25.2348	24.4345	24.8157	24.4143
907	26S proteasome non-ATPase regulatory subunit 11	PSMD11	28.0066	28.5525	28.3474	28.3564	28.7897	28.7283
908	26S proteasome non-ATPase regulatory subunit 12	PSMD12	26.904	27.1637	27.2732	27.1437	27.3738	26.905
909	Membrane-associated progesterone receptor component 1	PGRMC1	27.7611	27.7595	28.2776	28.0884	28.3823	25.8852
910	Transcription elongation factor SPT5	SUPT5H	25.2501	25.516	24.0934	25.4165	25.467	24.7021
911	DNA fragmentation factor subunit alpha	DFFA	25.362	25.416	24.9254	25.2753	25.7422	23.9046
912	Chloride intracellular channel protein 1	CLIC1	31.4581	30.9344	31.453	31.0162	31.3324	30.2128
913	Acetyl-coenzyme A transporter 1	SLC33A1	22.7621	23.3639	22.8507	21.4596	22.5607	22.7472
914	Importin-5	IPO5	29.8394	29.6471	30.0562	29.6324	30.3329	29.9478
915	Dynamin-1-like protein	DNM1L	25.5122	26.3536	26.5151	26.3535	26.5743	25.5374
916	RNA 3-terminal phosphate cyclase	RTCA	23.642	23.6882	23.581	23.6493	23.7173	22.8025
917	Phosphatidylinositol 4-phosphate 3-kinase C2 domain-containing subunit alpha	PIK3C2A	25.4653	25.7461	25.1791	24.8793	25.3945	24.4963
918	Golgi integral membrane protein 4	GOLIM4	23.5355	23.0711	24.1508	23.0317	23.6114	22.9788
919	Agrin	AGRN	19.9798	19.7747	20.7253	20.143	19.9471	18.6988
920	Exocyst complex component 5	EXOC5	23.6347	22.9592	23.1607	23.2571	22.6923	22.9095
921	High mobility group nucleosome-binding domain-containing protein 4	HMGN4	21.6525	23.2647	22.1391	23.064	22.681	22.0855
922	NADH dehydrogenase [ubiquinone] 1 alpha subcomplex subunit 4	NDUFA4	24.1737	25.2256	24.4192	23.9421	24.1235	23.3876
923	26S proteasome non-ATPase regulatory subunit 14	PSMD14	26.1211	25.7592	26.6811	25.8687	26.6022	24.8085
924	Importin subunit alpha-3	KPNA3	26.2614	26.2895	25.863	26.157	26.3271	24.6426
925	Syntenin-1	SDCBP	24.8598	22.7043	25.0077	23.3692	23.0115	21.1794
926	Nucleolar protein 56	NOP56	27.1832	27.0204	27.2009	27.3108	25.4211	27.3962
927	ATP-dependent RNA helicase DDX3X	DDX3X	29.1642	29.4056	29.6743	29.135	29.3446	28.8949
928	Protein CYR61	CYR61	24.934	25.2894	24.647	26.6691	26.3373	25.2788
929	Pirin	PIR	24.1861	23.7656	25.2806	24.6192	24.2695	21.5393
930	Importin subunit alpha-4	KPNA4	27.492	27.1708	27.9427	27.7016	26.8297	27.1157
931	Serine/threonine-protein phosphatase 6 catalytic subunit	PPP6C	26.2072	24.5879	25.9449	25.5076	25.9083	23.8453
932	Lysosomal alpha-mannosidase	MAN2B1	23.7201	24.6037	24.5347	23.2775	24.2342	23.0308
933	Ubiquitin-conjugating enzyme E2 C	UBE2C	20.5395	22.4835	22.8584	21.3513	22.3638	20.7503
934	Pyridoxal kinase	PDXK	27.5714	27.3329	28.2405	27.6055	28.3936	25.6831
935	Claudin-4	CLDN4	25.167	26.0754	26.3613	25.0123	25.5766	24.7142
936	TRAF-type zinc finger domain-containing protein 1	TRAFD1	23.4661	23.6743	23.8226	22.1604	22.9601	22.2695
937	Eukaryotic translation initiation factor 1A, X-chromosomal	EIF1AX	26.5505	26.8609	27.6402	27.2451	27.5276	26.9847
938	AP-3 complex subunit delta-1	AP3D1	26.7423	26.9449	26.0733	26.7323	26.9761	26.125
939	Chromodomain-helicase-DNA-binding protein 1	CHD1	22.0635	16.6475	22.7341	21.9935	22.2161	21.5482
940	Chromodomain-helicase-DNA-binding protein 2	CHD2	23.1591	21.4394	21.4619	19.351	24.4013	24.3563
941	Torsin-1A	TOR1A	21.2716	21.8768	22.5986	21.3455	22.25	21.0425
942	Programmed cell death protein 5	PDCD5	24.9357	25.2268	25.341	25.1575	25.4327	24.4672
943	Na(+)/H(+) exchange regulatory cofactor NHE-RF1	SLC9A3R1	26.8852	26.5191	26.5489	26.8131	26.6878	26.1286
944	Tripeptidyl-peptidase 1	TPP1	24.9385	26.513	26.3599	25.9656	25.5702	24.761
945	Transcription elongation regulator 1	TCERG1	26.2978	26.7924	25.6284	26.4724	26.8373	26.015
946	Neuropilin-1	NRP1	27.7422	27.634	27.7703	26.1747	26.3451	26.1711
947	Transportin-2	TNPO2	24.5975	25.4286	25.4079	25.0294	23.6357	24.7706
948	DNA-directed RNA polymerase III subunit RPC1	POLR3A	23.127	23.4583	23.5164	23.4997	22.7533	22.4237
949	Ras-related protein M-Ras	MRAS	19.1796	19.739	19.6859	19.1362	19.9114	16.6651
950	Proteasome subunit alpha type-7	PSMA7	29.3929	30.1585	29.5283	29.8863	30.1609	28.9713
951	Secretory carrier-associated membrane protein 3	SCAMP3	27.101	26.9968	27.4762	27.3623	27.5965	26.3923
952	5-oxoprolinase	OPLAH	25.2005	25.5258	25.0266	24.9684	25.2521	25.0144
953	Microsomal glutathione S-transferase 3	MGST3	25.5304	26.7747	25.9872	25.5517	25.4796	24.5258
954	Tax1-binding protein 3	TAX1BP3	24.3309	24.5908	24.6101	24.7539	24.9597	23.6111
955	PDZ domain-containing protein GIPC1	GIPC1	26.7588	26.4652	26.0726	26.296	26.5853	24.9595
956	Histone acetyltransferase type B catalytic subunit	HAT1	24.524	25.2454	25.6462	25.1232	25.4161	24.9865
957	Ubiquitin/ISG15-conjugating enzyme E2 L6	UBE2L6	22.0265	23.7631	21.7842	21.441	21.8699	21.1418
958	Cytochrome b-c1 complex subunit 8	UQCRQ	23.7478	26.6048	23.2448	24.6145	24.927	23.8049
959	Hepatocyte growth factor-regulated tyrosine kinase substrate	HGS	24.7854	24.7578	24.7161	23.8275	25.1323	24.2856
960	Ras-related protein Rab-7L1	RAB7L1	22.8756	22.328	22.5486	21.9323	23.4247	21.9718
961	Calmegin	CLGN	25.099	25.0259	25.1543	24.9431	25.2288	24.185
962	Protein phosphatase 1 regulatory subunit 12A	PPP1R12A	26.2502	26.5568	26.3891	26.0167	26.4325	26.3362
963	Heterogeneous nuclear ribonucleoprotein D-like	HNRPDL	26.4688	26.4499	26.666	26.2516	27.2898	25.5916
964	Exportin-1	XPO1	28.6702	28.4265	29.2275	28.4396	29.0315	29.0018
965	TATA-binding protein-associated factor 172	BTAF1	22.5223	23.0626	21.7641	22.3031	22.9519	19.7627
966	Spectrin beta chain, non-erythrocytic 2	SPTBN2	24.0256	23.1258	23.4596	23.8819	24.6531	23.2801
967	Plexin-B2	PLXNB2	20.8588	20.5349	22.0758	20.5346	22.5167	22.2597
968	U2 snRNP-associated SURP motif-containing protein	U2SURP	26.5856	25.6974	25.0783	26.913	26.1719	26.7166
969	Phosphoribosylformylglycinamidine synthase	PFAS	27.5784	27.7241	27.172	28.202	27.9031	27.5248
970	Serine/threonine-protein phosphatase 6 regulatory ankyrin repeat subunit A	ANKRD28	23.2196	23.5845	23.5835	23.8266	23.4782	22.1561
971	U6 snRNA-associated Sm-like protein LSm1	LSM1	23.8486	22.0042	22.9159	21.8368	22.2305	21.3506
972	Niemann-Pick C1 protein	NPC1	27.7321	26.7299	27.2377	27.3161	27.407	26.7103
973	Sphingolipid delta(4)-desaturase DES1	DEGS1	24.8811	23.1154	24.5169	24.2725	25.0214	23.2794
974	Secretory carrier-associated membrane protein 1	SCAMP1	26.2849	25.4408	26.3344	26.245	26.4917	25.1022
975	Secretory carrier-associated membrane protein 2	SCAMP2	23.5134	24.0493	21.7858	21.5663	24.4153	22.3151
976	Actin-related protein 2/3 complex subunit 1B	ARPC1B	28.2869	28.043	27.0442	27.55	27.6366	25.6895
977	Actin-related protein 2/3 complex subunit 2	ARPC2	29.1728	27.9321	29.0469	28.2958	28.9599	27.1094
978	Actin-related protein 2/3 complex subunit 3	ARPC3	26.2139	26.9984	27.4478	26.8253	27.0504	26.3769
979	DNA-directed RNA polymerases I and III subunit RPAC1	POLR1C	25.8753	26.1724	25.6537	26.5566	26.1737	24.288
980	Membrane-associated progesterone receptor component 2	PGRMC2	26.3141	26.8182	26.6295	26.9403	26.8601	25.4091
981	Prefoldin subunit 6	PFDN6	22.2909	24.085	23.0798	23.1967	23.3346	22.4408
982	NF-kappa-B-repressing factor	NKRF	25.7183	25.7897	25.7151	25.4923	25.2653	25.6175
983		ZNF185	27.6619	28.0588	28.1273	28.506	28.7238	28.0396
984	Protein CASC3	CASC3	22.6041	22.9345	22.8811	23.0297	23.1067	22.9109
985	Protein RER1	RER1	27.2702	26.1375	26.3533	27.1529	27.2706	26.911
986	Surfeit locus protein 4	SURF4	24.0606	23.8868	22.9032	24.0567	24.3512	20.9052
987	Serine palmitoyltransferase 1	SPTLC1	24.7509	24.2835	24.4665	24.0451	24.6637	19.435
988	Serine palmitoyltransferase 2	SPTLC2	24.5678	24.4345	24.1999	24.1218	24.685	22.4197
989	UDP-N-acetylglucosamine--peptide N-acetylglucosaminyltransferase 110 kDa subunit	OGT	25.5982	25.5979	26.0316	25.054	25.8808	25.6578
990	Phosphomannomutase 2	PMM2	23.1054	24.7555	24.5299	24.2193	24.3966	23.2414
991	High mobility group protein B3	HMGB3	27.0459	27.0439	27.3983	26.7483	27.1001	25.4511
992	Protein phosphatase 1G	PPM1G	26.0362	26.2021	26.1313	26.3944	26.7998	26.5312
993	Phosphatidylinositol 3,4,5-trisphosphate 5-phosphatase 2	INPPL1	24.9005	24.6931	24.4265	24.7384	25.2075	26.364
994	Syntaxin-7	STX7	25.7014	25.8061	25.8069	25.4952	26.0818	24.6387
995	Monocarboxylate transporter 4	SLC16A3	24.2318	24.411	24.5931	24.2633	25.0385	24.7286
996	Canalicular multispecific organic anion transporter 2	ABCC3	23.2275	23.1762	22.7406	22.4113	23.0235	22.1708
997	DNA-directed RNA polymerase I subunit RPA34	CD3EAP	22.8692	23.5414	24.4002	23.9043	24.5527	23.1103
998	Prolyl 4-hydroxylase subunit alpha-2	P4HA2	24.8585	23.7283	25.6494	26.4851	22.9542	25.4638
999	Synaptobrevin homolog YKT6	YKT6	26.4924	27.1179	27.0785	27.3712	26.3966	25.062
1000	Actin-related protein 2/3 complex subunit 5	ARPC5	24.8544	25.5833	25.9734	25.5633	24.9938	25.0856
1001	Putative pre-mRNA-splicing factor ATP-dependent RNA helicase DHX15	DHX15	27.4532	27.5939	28.1497	28.167	28.4083	27.8081
1002	mRNA cap guanine-N7 methyltransferase	RNMT	25.6269	25.3078	24.9201	25.0893	25.524	23.1246
1003	Zinc finger ZZ-type and EF-hand domain-containing protein 1	ZZEF1	20.9263	19.139	17.4626	17.5794	18.4482	16.3948
1004	TELO2-interacting protein 1 homolog	TTI1	22.6617	22.127	22.7339	22.3418	21.6827	22.593
1005	U4/U6 small nuclear ribonucleoprotein Prp4	PRPF4	25.822	25.4888	25.2735	25.6252	25.9867	23.7513
1006	D-3-phosphoglycerate dehydrogenase	PHGDH	29.7337	29.4777	29.3692	29.2557	29.4914	25.929
1007	26S proteasome non-ATPase regulatory subunit 3	PSMD3	28.5396	27.9455	28.605	28.7176	23.5715	28.7001
1008	Bifunctional 3-phosphoadenosine 5-phosphosulfate synthase 1	PAPSS1	25.4488	25.5381	26.6716	26.6828	20.542	26.5466
1009	U4/U6.U5 tri-snRNP-associated protein 1	SART1	26.0625	25.8813	26.2898	26.0377	26.7119	26.4524
1010	Inositol hexakisphosphate and diphosphoinositol-pentakisphosphate kinase 2	PPIP5K2	25.7426	25.5352	25.8116	25.5212	25.8275	25.8738
1011	Eukaryotic translation elongation factor 1 epsilon-1	EEF1E1	26.5488	26.7065	27.0403	26.9638	26.8042	26.5216
1012	Receptor-interacting serine/threonine-protein kinase 2	RIPK2	23.8231	23.1118	23.0818	23.0595	21.8585	22.9904
1013	Heterogeneous nuclear ribonucleoprotein R	HNRNPR	29.0084	29.452	29.4261	29.531	29.6301	29.2299
1014			21.2901	22.017	23.4713	22.9435	22.663	21.6802
1015	Thioredoxin-like protein 1	TXNL1	30.1768	30.2929	30.3913	29.1951	29.9666	28.2174
1016	Tumor protein D54	TPD52L2	26.826	27.1848	27.5611	27.3935	27.663	26.0671
1017	ER membrane protein complex subunit 8	EMC8	23.3061	23.2743	23.1835	22.9371	23.0017	21.8252
1018	Peptidyl-prolyl cis-trans isomerase H	PPIH	24.675	25.1931	25.1588	25.267	25.1125	24.7791
1019	Serine protease HTRA2, mitochondrial	HTRA2	23.4363	23.4458	24.1886	22.811	24.0137	22.1261
1020	Band 4.1-like protein 2	EPB41L2	26.7863	27.1274	26.4133	26.7136	27.3172	26.4826
1021	Density-regulated protein	DENR	27.0969	28.1067	27.429	27.7513	28.0765	26.7436
1022	Exportin-T	XPOT	25.2921	25.3291	26.2298	26.4766	26.6055	26.2229
1023	Mitochondrial import inner membrane translocase subunit TIM44	TIMM44	27.6833	28.0029	27.8401	28.3008	28.3752	27.6068
1024	Trafficking protein particle complex subunit 3	TRAPPC3	25.1875	25.3828	25.9002	25.5845	25.7849	25.3343
1025	Charged multivesicular body protein 2a	CHMP2A	25.4251	24.9624	25.141	24.7954	24.9134	24.3965
1026	Regulator of G-protein signaling 10	RGS10	24.7947	25.1695	25.3166	25.225	24.8742	24.5575
1027	NADH dehydrogenase [ubiquinone] 1 alpha subcomplex subunit 2	NDUFA2	20.0966	22.609	20.5955	20.9503	22.4615	21.0814
1028	ATPase ASNA1	ASNA1	29.2644	29.0486	28.0549	28.9209	28.9154	26.6099
1029	Alpha-actinin-4	ACTN4	31.7694	31.6946	32.294	31.7147	32.1925	32.0775
1030	HIV Tat-specific factor 1	HTATSF1	22.5441	23.2359	23.273	22.6948	22.0513	22.0106
1031	Synaptogyrin-1	SYNGR1	22.6896	23.4613	23.6808	24.0411	23.8207	23.3919
1032	Synaptogyrin-2	SYNGR2	25.6877	25.8652	26.2293	25.9483	25.5986	24.2382
1033	Small glutamine-rich tetratricopeptide repeat-containing protein alpha	SGTA	25.7672	25.8193	25.651	24.8755	25.5211	24.4378
1034	Asparagine--tRNA ligase, cytoplasmic	NARS	29.7232	29.1798	29.8839	29.9007	23.4496	29.5169
1035	Cleavage and polyadenylation specificity factor subunit 5	NUDT21	27.2794	27.7392	27.6195	27.6802	27.8906	26.8081
1036	LanC-like protein 1	LANCL1	26.3368	25.9471	25.3413	25.859	25.9978	24.3891
1037	Striatin	STRN	24.4315	24.3861	23.8462	24.0621	25.0492	23.5748
1038	U3 small nucleolar RNA-interacting protein 2	RRP9	25.9641	25.7702	26.0372	26.1492	26.2746	26.4172
1039	Protein SCO2 homolog, mitochondrial	SCO2	22.4227	23.5482	22.7046	20.9197	21.1923	19.8328
1040	A-kinase anchor protein 8	AKAP8	22.3546	21.3214	23.1739	21.4312	21.6641	21.8365
1041	Isocitrate dehydrogenase [NAD] subunit beta, mitochondrial	IDH3B	25.256	25.205	24.4964	25.1035	25.2005	23.113
1042	Calumenin	CALU	27.0424	27.6626	27.9437	27.7465	27.3923	27.2895
1043	Putative adenosylhomocysteinase 2	AHCYL1	25.2463	25.3673	24.957	25.4846	22.5781	25.1509
1044	Retinal rod rhodopsin-sensitive cGMP 3,5-cyclic phosphodiesterase subunit delta	PDE6D	21.1005	21.8823	21.8473	21.7335	22.1415	21.0739
1045	Double-strand-break repair protein rad21 homolog	RAD21	25.907	25.5898	26.0333	25.8286	25.9277	25.446
1046	Mitochondrial import inner membrane translocase subunit Tim8 A	TIMM8A	23.5659	24.2827	24.6457	24.7096	24.6464	23.7502
1047	Putative pre-mRNA-splicing factor ATP-dependent RNA helicase DHX16	DHX16	25.9237	25.8177	25.806	26.0028	25.8735	25.5741
1048	Phosphoribosyl pyrophosphate synthase-associated protein 2	PRPSAP2	25.1193	25.3165	23.7561	24.8978	24.7823	22.098
1049	SWI/SNF-related matrix-associated actin-dependent regulator of chromatin subfamily A member 5	SMARCA5	27.3833	27.4239	27.3585	27.5254	27.7912	27.4784
1050	C-Jun-amino-terminal kinase-interacting protein 4	SPAG9	30.0234	29.7493	29.4504	30.0935	30.3266	29.5749
1051			24.3938	24.6544	24.2505	24.6401	24.8299	24.5352
1052	Intron-binding protein aquarius	AQR	24.2234	25.0814	22.5073	24.2413	24.8307	22.4111
1053	Kinesin-like protein KIF1B	KIF1B	22.5422	19.4959	21.5222	21.7228	23.2155	22.7629
1054	TBC1 domain family member 4	TBC1D4	24.7785	24.051	24.0124	24.3717	23.5176	23.4343
1055	Non-syndromic hearing impairment protein 5	DFNA5	25.4682	25.0855	24.7447	24.9027	24.7731	21.2995
1056	Long-chain-fatty-acid--CoA ligase 4	ACSL4	25.4348	26.5068	26.3364	26.2276	26.4456	25.8656
1057	Sorting nexin-3	SNX3	26.1185	26.1124	26.6324	26.4112	26.1901	25.4551
1058	Syntaxin-10	STX10	22.7938	22.2875	23.1941	23.8721	23.6547	22.0555
1059	Bifunctional protein NCOAT	MGEA5	26.6592	26.4599	26.449	26.6407	26.5097	26.2311
1060	Vinexin	SORBS3	23.0985	23.1741	21.6139	22.8856	22.942	21.2482
1061	Heterogeneous nuclear ribonucleoprotein Q	SYNCRIP	29.661	29.4441	29.9769	30.1619	29.1374	29.5089
1062	Ran-binding protein 6	RANBP6	23.7075	22.4234	22.2467	21.7697	22.5919	19.3012
1063	Nuclear export mediator factor NEMF	NEMF	25.0368	25.5267	24.9829	25.2918	25.6926	25.5011
1064	GDP-mannose 4,6 dehydratase	GMDS	27.2891	27.2991	26.472	26.9243	26.9526	25.082
1065	Procollagen-lysine,2-oxoglutarate 5-dioxygenase 3	PLOD3	27.5127	27.6503	28.3715	27.7262	28.2419	27.5534
1066	15 kDa selenoprotein	2013-09-15	21.4621	21.6237	22.4296	21.7621	22.8557	21.0406
1067	Perilipin-3	PLIN3	29.2422	29.6219	29.8625	29.5285	29.5527	29.2694
1068	UDP-glucose 6-dehydrogenase	UGDH	28.1729	27.7003	28.4936	28.1848	29.9632	27.6475
1069	Leupaxin	LPXN	23.0399	25.0434	22.9432	24.4423	23.8853	23.2859
1070	Eukaryotic translation initiation factor 1b	EIF1B	20.4871	21.8132	20.6986	19.8066	22.2586	20.9367
1071	General vesicular transport factor p115	USO1	27.7167	27.9008	27.9994	27.5245	27.9268	27.9484
1072	28S ribosomal protein S14, mitochondrial	MRPS14	23.8252	24.206	23.3055	23.4981	23.8003	22.597
1073	6-phosphofructo-2-kinase/fructose-2,6-bisphosphatase 2	PFKFB2	26.3427	26.0181	25.7474	26.207	26.0167	22.5012
1074	Polyglutamine-binding protein 1	PQBP1	24.7389	24.8639	25.7714	24.8417	25.6398	22.9426
1075	Mitochondrial import inner membrane translocase subunit Tim17-B	TIMM17B	23.1786	24.0878	23.7114	23.9925	23.5136	22.8839
1076	H/ACA ribonucleoprotein complex subunit 4	DKC1	26.6346	25.8039	26.0441	26.0287	26.4091	24.7575
1077	Eukaryotic translation initiation factor 5B	EIF5B	28.5627	28.9306	28.3729	28.7012	28.9335	28.4739
1078	Endothelial differentiation-related factor 1	EDF1	25.5259	26.1344	26.2574	26.1412	25.6691	25.3196
1079	DnaJ homolog subfamily A member 2	DNAJA2	26.1317	27.548	27.4975	26.9991	26.8061	26.1979
1080	Bromodomain-containing protein 4	BRD4	21.8932	21.8782	19.8339	21.453	21.1553	24.0772
1081	Protein CutA	CUTA	24.7156	26.1632	25.3457	24.8855	25.5493	24.6305
1082	WD repeat-containing protein 1	WDR1	29.2939	29.0707	29.7524	29.7533	24.2024	28.9858
1083	Rho-associated protein kinase 2	ROCK2	27.6518	27.8339	27.3324	27.644	27.8975	27.061
1084	Copine-3	CPNE3	29.3599	28.7754	29.5041	29.7782	27.9064	29.3177
1085	Huntingtin-interacting protein 1-related protein	HIP1R	22.649	22.2321	21.8675	22.3908	22.2455	21.7596
1086	DnaJ homolog subfamily C member 13	DNAJC13	25.5198	25.8062	25.159	25.5051	26.0795	24.8762
1087	CCR4-NOT transcription complex subunit 3	CNOT3	22.9146	23.1893	21.9612	22.2358	23.2501	23.0096
1088	Paired amphipathic helix protein Sin3b	SIN3B	20.5217	20.5173	20.0249	18.9597	20.1767	19.9205
1089	DnaJ homolog subfamily B member 6	DNAJB6	22.0866	22.2408	21.8188	21.9109	21.894	21.7762
1090	Gamma-glutamylcyclotransferase	GGCT	26.6824	27.0479	27.1223	27.0361	27.1348	26.1667
1091	NADH dehydrogenase [ubiquinone] iron-sulfur protein 2, mitochondrial	NDUFS2	24.7781	24.7783	24.4682	24.6918	24.5846	24.4804
1092	Protein NipSnap homolog 2	GBAS	26.5559	26.8454	26.5766	26.7106	26.9398	26.0671
1093	Programmed cell death protein 6	PDCD6	25.0154	26.0426	26.0178	26.2056	25.9556	25.6973
1094	V-type proton ATPase subunit G 1	ATP6V1G1	24.512	25.4957	24.1613	24.9055	25.3612	23.9495
1095	Vacuolar protein sorting-associated protein 4B	VPS4B	27.9452	27.5948	27.3533	27.711	28.1381	24.9334
1096	Core histone macro-H2A.1	H2AFY	29.1344	29.1723	28.2006	28.7782	28.9816	27.2538
1097	SH3 domain-binding glutamic acid-rich-like protein	SH3BGRL	26.3357	27.8136	27.0236	26.9801	27.5024	26.2756
1098	Filamin-B	FLNB	33.8949	33.5613	33.4496	33.7904	34.0654	33.5161
1099	Vesicle-associated membrane protein 4	VAMP4	21.5824	22.2109	22.5118	22.9235	22.8581	22.3461
1100	NADH dehydrogenase [ubiquinone] iron-sulfur protein 6, mitochondrial	NDUFS6	21.6193	22.1932	22.2601	22.6825	22.8349	20.4178
1101	Peroxisomal membrane protein PEX14	PEX14	25.2619	24.706	25.3526	25.4654	19.8179	25.2138
1102	Vesicle-trafficking protein SEC22b	SEC22B	27.9907	30.157	30.0898	28.8932	28.2278	28.2376
1103	Pre-mRNA-processing factor 40 homolog A	PRPF40A	26.8274	26.7044	26.7529	27.1399	27.3217	26.8046
1104	Metaxin-2	MTX2	24.6955	26.6294	25.1558	24.9087	25.5289	23.1481
1105	Vacuolar protein sorting-associated protein 26A	VPS26A	26.6907	26.85	26.4655	25.9329	26.6733	25.0738
1106	PC4 and SFRS1-interacting protein	PSIP1	24.8408	24.5087	24.3274	24.9604	24.5686	24.9011
1107	Erlin-1	ERLIN1	24.0872	24.1048	24.0845	24.3122	24.4369	23.5109
1108	NADH dehydrogenase [ubiquinone] iron-sulfur protein 3, mitochondrial	NDUFS3	25.4671	26.9478	26.0814	26.1138	26.5615	25.1502
1109	Serine/arginine-rich splicing factor 10	SRSF10	25.7692	25.2745	25.364	25.8025	25.4149	22.8492
1110	Enoyl-CoA delta isomerase 2, mitochondrial	ECI2	29.1681	29.0219	28.4224	28.601	28.9911	26.9805
1111	Barrier-to-autointegration factor	BANF1	24.5427	26.652	25.1267	25.3389	25.6744	24.6473
1112	Splicing factor 3B subunit 1	SF3B1	28.7779	29.0943	28.3134	29.0994	29.5119	28.5024
1113	Interferon-inducible double stranded RNA-dependent protein kinase activator A	PRKRA	25.7655	23.1959	25.8761	24.538	25.5543	23.4244
1114	Nucleoplasmin-3	NPM3	26.2882	25.8968	26.2972	25.8248	25.9625	24.3095
1115	U5 small nuclear ribonucleoprotein 200 kDa helicase	SNRNP200	29.0289	29.1438	28.5162	29.0581	29.3596	28.5031
1116	TIP41-like protein	TIPRL	26.5118	25.6325	26.4433	25.9516	26.2325	24.7351
1117	Protein phosphatase 1B	PPM1B	22.3753	21.9976	20.6018	21.1899	20.736	18.8777
1118	Small subunit processome component 20 homolog	UTP20	24.4281	24.2495	24.2218	23.8925	25.2399	22.2093
1119	Nuclear pore complex protein Nup155	NUP155	27.4175	27.9967	27.4261	27.6638	27.8827	27.4102
1120	Protein XRP2	RP2	23.1319	23.0884	23.0014	23.0713	23.3181	20.9427
1121	WD repeat and HMG-box DNA-binding protein 1	WDHD1	24.4778	24.5854	24.6022	24.6681	25.2359	24.8122
1122	Cartilage-associated protein	CRTAP	23.7774	25.6137	25.4089	24.1297	25.2096	25.5372
1123	Calcium-binding mitochondrial carrier protein Aralar1	SLC25A12	24.768	24.5648	25.3097	25.81	20.9543	24.8252
1124	Ribonuclease H2 subunit A	RNASEH2A	22.7172	21.2278	22.4706	21.3434	21.1526	19.9383
1125	Ribonuclease P protein subunit p40	RPP40	23.5517	23.8987	22.4974	22.8571	23.6515	20.6861
1126	Eukaryotic translation initiation factor 3 subunit G	EIF3G	27.5094	28.2561	28.4054	28.1043	28.293	27.6008
1127	Eukaryotic translation initiation factor 3 subunit J	EIF3J	26.8636	27.2793	27.3462	27.5886	27.6468	26.4634
1128	Carbonyl reductase [NADPH] 3	CBR3	27.0963	27.1012	27.494	26.8203	27.6654	25.6494
1129	CAAX prenyl protease 1 homolog	ZMPSTE24	25.7707	25.6499	25.8836	26.2021	26.4786	25.6749
1130	Isocitrate dehydrogenase [NADP] cytoplasmic	IDH1	27.2424	27.6703	27.588	27.3458	27.3819	26.8711
1131	Putative hydrolase RBBP9	RBBP9	23.595	24.4685	24.595	24.66	24.7151	23.939
1132	Diacylglycerol O-acyltransferase 1	DGAT1	22.8135	21.9943	22.6562	20.9228	22.4677	22.9296
1133	PRA1 family protein 3	ARL6IP5	24.1933	23.7873	23.301	24.2308	24.4328	22.3156
1134	Pre-mRNA-splicing factor SPF27	BCAS2	25.1161	26.2176	25.1322	25.4769	26.1189	24.5386
1135	Dynactin subunit 3	DCTN3	24.6591	25.245	25.267	24.8226	25.0615	24.0386
1136	DnaJ homolog subfamily C member 8	DNAJC8	26.7144	25.5337	27.2867	26.704	27.0565	25.5725
1137	Survival of motor neuron-related-splicing factor 30	SMNDC1	24.4531	23.6057	24.6303	23.8632	24.0914	20.7827
1138	ATP synthase subunit d, mitochondrial	ATP5H	26.8311	27.3902	26.8105	26.4966	26.6625	24.2047
1139	Flotillin-1	FLOT1	25.0564	26.4359	25.2312	25.3779	25.3922	25.8984
1140	Glutaredoxin-3	GLRX3	29.6511	29.5065	27.8212	28.3528	29.0221	26.6458
1141	Ribosomal L1 domain-containing protein 1	RSL1D1	27.2744	26.9915	27.6814	27.1861	20.783	26.7265
1142	Wolframin	WFS1	25.4006	24.591	25.2613	24.324	24.8933	24.0536
1143	ATP-dependent Clp protease ATP-binding subunit clpX-like, mitochondrial	CLPX	24.5205	23.8931	24.5439	24.2502	19.4689	24.0667
1144		NEBL	24.1347	23.542	24.435	22.4223	24.3045	21.9818
1145	SEC14-like protein 2	SEC14L2	28.6544	28.6108	26.8428	28.4196	28.4924	24.7753
1146	Stanniocalcin-2	STC2	20.2619	19.4652	20.365	21.2264	20.6859	20.6306
1147	Signal recognition particle subunit SRP72	SRP72	28.064	28.3372	28.539	28.4635	28.7144	28.0367
1148	N(G),N(G)-dimethylarginine dimethylaminohydrolase 1	DDAH1	26.9445	25.985	25.915	25.242	26.0865	24.7187
1149	Metastasis-associated protein MTA2	MTA2	25.8115	26.24	26.0925	26.3351	26.6558	26.0002
1150	Serine/threonine-protein kinase 10	STK10	25.4207	25.6105	25.2823	25.4361	25.4675	25.3334
1151	E3 ubiquitin-protein ligase listerin	LTN1	24.5638	24.4789	23.8824	24.6393	24.9566	23.839
1152	Mitochondrial import receptor subunit TOM70	TOMM70A	27.9405	28.0773	28.1027	28.2636	28.4621	27.7965
1153	Unconventional myosin-Id	MYO1D	26.9923	26.9408	27.3315	25.5598	25.8781	26.2341
1154	Protein transport protein Sec24D	SEC24D	25.0805	25.1798	25.2215	24.1448	24.8502	24.1037
1155	E3 UFM1-protein ligase 1	UFL1	25.1878	25.9874	26.1602	25.9575	26.119	25.3926
1156	Proline synthase co-transcribed bacterial homolog protein	PROSC	25.106	24.2599	25.3781	24.7753	24.8147	23.5401
1157	Pre-mRNA-processing factor 6	PRPF6	25.6178	26.3427	26.4874	25.7822	26.8294	25.9169
1158	Dickkopf-related protein 1	DKK1	22.7369	23.1374	22.7325	21.8315	22.385	21.3884
1159	Pre-mRNA cleavage complex 2 protein Pcf11	PCF11	22.6132	23.9398	22.8629	24.0914	23.8123	22.3735
1160	Endonuclease domain-containing 1 protein	ENDOD1	25.2613	25.4644	25.3884	25.2532	26.0926	21.0393
1161	Glutaminase kidney isoform, mitochondrial	GLS	27.6897	27.4049	27.3661	26.6863	26.7299	24.3648
1162	Ubiquitin carboxyl-terminal hydrolase 19	USP19	24.6195	24.7961	23.9258	24.543	24.7843	23.5793
1163	AP-2 complex subunit alpha-2	AP2A2	27.0291	26.5112	27.8371	26.3801	27.4159	27.1477
1164	Ribonuclease P protein subunit p14	RPP14	17.2655	22.3484	19.2256	21.3028	20.2356	19.8563
1165	Protein YIF1A	YIF1A	23.1297	24.1749	22.975	23.1875	24.03	22.7533
1166	Splicing factor, arginine/serine-rich 15	SCAF4	25.1085	25.3304	25.0458	25.2613	25.6471	24.8459
1167	NADH dehydrogenase [ubiquinone] 1 beta subcomplex subunit 6	NDUFB6	23.0502	23.5452	23.4539	21.5781	21.3072	21.5045
1168	Ubiquitin conjugation factor E4 B	UBE4B	25.2171	25.2151	25.0728	24.1371	25.1565	25.3992
1169	Zinc finger protein-like 1	ZFPL1	24.7865	25.0625	24.2345	24.8846	24.5238	23.1359
1170	NADH dehydrogenase [ubiquinone] 1 beta subcomplex subunit 4	NDUFB4	23.8853	24.8498	24.1318	24.9829	24.9721	24.0331
1171	NADH dehydrogenase [ubiquinone] 1 beta subcomplex subunit 8, mitochondrial	NDUFB8	21.2275	21.9585	21.9769	22.4501	22.5921	21.6455
1172	Reticulon-3	RTN3	27.6964	27.3901	27.9791	27.228	27.272	25.2367
1173	LETM1 and EF-hand domain-containing protein 1, mitochondrial	LETM1	26.317	26.7188	26.6769	26.9421	27.1806	26.9255
1174	Zinc finger Ran-binding domain-containing protein 2	ZRANB2	25.4672	25.4263	25.2875	25.2746	25.5927	25.0566
1175	Vesicle-associated membrane protein-associated protein B/C	VAPB	27.1877	26.8103	27.1955	26.9179	27.4065	25.8107
1176	SNARE-associated protein Snapin	SNAPIN	23.1045	23.5127	23.2683	23.0045	23.6511	22.4731
1177	NADH dehydrogenase [ubiquinone] 1 subunit C2	NDUFC2	22.9645	24.0263	23.1624	23.7297	24.3461	23.1216
1178	6-phosphogluconolactonase	PGLS	28.3756	29.363	28.9329	29.0408	29.3885	27.6342
1179	Structural maintenance of chromosomes protein 2	SMC2	25.4616	25.3141	25.3916	25.697	25.9443	25.9394
1180	Ubiquitin-like modifier-activating enzyme ATG7	ATG7	25.105	25.3758	25.8691	25.357	25.2477	25.1322
1181	Acyl-protein thioesterase 2	LYPLA2	24.4675	23.786	24.5695	24.137	24.0939	23.396
1182	Importin-7	IPO7	29.8535	29.484	29.7338	30.004	30.1182	29.4106
1183	CD2 antigen cytoplasmic tail-binding protein 2	CD2BP2	23.3272	23.2772	23.4653	23.3357	23.7813	20.7789
1184	Supervillin	SVIL	23.3009	23.0231	24.0056	22.0173	23.1627	23.2829
1185	Activator of 90 kDa heat shock protein ATPase homolog 1	AHSA1	27.967	27.8605	26.5975	27.8149	27.6561	25.4191
1186	Proteasome assembly chaperone 1	PSMG1	26.7266	25.7583	26.7539	26.1073	26.5873	25.4992
1187	Sphingosine-1-phosphate lyase 1	SGPL1	25.917	26.3072	25.8041	26.5782	26.5009	22.1063
1188	GDH/6PGL endoplasmic bifunctional protein	H6PD	20.8734	21.2005	22.2525	21.7431	22.481	21.398
1189	Protein transport protein Sec24A	SEC24A	25.6789	25.8358	25.6946	25.5667	25.3516	25.1079
1190	Vesicle transport protein SFT2B	SFT2D2	18.2719	21.1732	22.258	19.1567	20.8119	20.621
1191	Long-chain-fatty-acid--CoA ligase 3	ACSL3	27.3225	27.9442	27.7452	28.0083	28.1568	27.3609
1192	DNA-directed RNA polymerase I subunit RPA1	POLR1A	25.8751	25.9555	25.4934	26.3407	26.3219	25.803
1193	Phosphatidate cytidylyltransferase 2	CDS2	25.344	24.4663	24.7763	25.2835	25.5075	25.5307
1194	E3 ubiquitin-protein ligase HERC2	HERC2	20.8565	20.7402	19.7253	19.8536	20.7349	19.0938
1195	Ras-related protein Rab-3D	RAB3D	25.237	25.282	25.8138	25.038	25.8244	24.3913
1196	Synaptosomal-associated protein 29	SNAP29	24.8447	24.2547	24.3731	24.3664	24.3655	23.5349
1197	Serine/threonine-protein kinase OSR1	OXSR1	27.2252	27.0354	26.9187	26.7913	27.0304	25.4449
1198	Geranylgeranyl pyrophosphate synthase	GGPS1	22.3234	21.8907	22.3241	21.2701	22.4278	20.9008
1199	N-alpha-acetyltransferase 38, NatC auxiliary subunit	NAA38	23.4386	24.9587	24.3244	25.4458	25.5662	23.9327
1200	AP-2 complex subunit alpha-1	AP2A1	28.7925	28.8034	29.3276	28.5411	29.2619	29.1484
1201	Double-stranded RNA-binding protein Staufen homolog 1	STAU1	27.0731	26.9809	26.7195	26.7369	26.4631	24.9732
1202	Tetratricopeptide repeat protein 4	TTC4	23.3742	23.8844	23.159	24.0234	23.8238	23.461
1203	BAG family molecular chaperone regulator 2	BAG2	25.3995	25.7131	25.8424	25.6381	25.8938	24.3797
1204	BAG family molecular chaperone regulator 3	BAG3	27.0236	27.5226	27.5961	27.3684	27.5837	27.1258
1205	Quinone oxidoreductase-like protein 1	CRYZL1	24.5052	24.4494	23.1943	25.0712	23.6312	22.6545
1206	Apoptosis-inducing factor 1, mitochondrial	AIFM1	28.0037	27.228	28.1295	28.1228	23.3047	27.9366
1207	3(2),5-bisphosphate nucleotidase 1	BPNT1	27.6384	27.6744	27.1877	27.3083	27.3986	25.8391
1208	N(G),N(G)-dimethylarginine dimethylaminohydrolase 2	DDAH2	27.4689	28.0152	27.6192	27.5316	27.773	26.3571
1209	Thioredoxin domain-containing protein 12	TXNDC12	24.2837	24.8447	25.1886	24.9803	23.8412	24.6374
1210	Protein SGT1	ECD	22.6407	22.442	23.8899	22.18	23.3374	19.6806
1211	Pre-mRNA-splicing factor SYF2	SYF2	23.3675	20.9983	23.5099	21.6269	22.0737	18.903
1212	Diphosphoinositol polyphosphate phosphohydrolase 1	NUDT3	23.9261	24.1484	24.0282	24.4331	24.3096	23.4681
1213	Anterior gradient protein 2 homolog	AGR2	25.0242	26.9179	25.1238	23.1776	22.736	22.1548
1214	B-cell lymphoma/leukemia 10	BCL10	24.1085	24.0598	23.7634	23.5041	23.4809	22.3732
1215	Cleft lip and palate transmembrane protein 1	CLPTM1	23.8878	24.1999	24.2763	23.6753	25.1384	24.4896
1216	Molybdopterin synthase catalytic subunit	MOCS2	23.0549	23.1926	23.7139	22.4913	23.1365	19.844
1217	Mitochondrial import receptor subunit TOM40 homolog	TOMM40	26.2269	25.7994	24.6215	25.2645	25.0406	22.9
1218	Peroxisomal membrane protein 11B	PEX11B	24.1339	24.8531	24.59	25.2651	25.3567	23.4266
1219	Actin-like protein 6A	ACTL6A	25.1238	26.5829	26.459	26.2779	26.3697	25.8355
1220	Cytochrome b5	CYB5A	25.5774	26.3625	26.6321	26.3023	26.2648	25.7625
1221	L-lactate dehydrogenase A chain	LDHA	33.4542	32.9756	33.7753	32.9087	33.8079	31.3968
1222	Glutamate dehydrogenase 1, mitochondrial	GLUD1	27.7179	27.9281	27.7512	27.8557	27.9293	27.9317
1223	NADH-cytochrome b5 reductase 3	CYB5R3	28.0254	27.9989	28.7814	27.9674	28.7975	26.2469
1224	Glutathione reductase, mitochondrial	GSR	26.7019	26.6549	26.3306	26.1214	26.3312	24.9655
1225	Cytochrome c oxidase subunit 2	MT-CO2	26.2637	26.7187	26.9195	27.0477	27.0057	25.7041
1226	Cytochrome c oxidase subunit 3	MT-CO3	20.4347	22.4391	20.5302	20.1145	21.1115	21.1306
1227	Superoxide dismutase [Cu-Zn]	SOD1	28.1136	28.4415	28.6695	28.6984	28.2918	27.836
1228	Purine nucleoside phosphorylase	PNP	28.9123	28.4868	29.021	28.2367	28.9234	26.4676
1229	Hypoxanthine-guanine phosphoribosyltransferase	HPRT1	27.2067	28.1438	27.4657	27.6953	28.3902	26.8011
1230	Aspartate aminotransferase, mitochondrial	GOT2	30.0943	29.9051	29.2191	29.785	30.0349	28.1208
1231	Epidermal growth factor receptor	EGFR	25.1815	25.7886	24.5316	25.8338	25.9163	24.9838
1232	Phosphoglycerate kinase 1	PGK1	32.8427	32.9914	32.616	33.0033	33.1041	31.7562
1233	Adenylate kinase isoenzyme 1	AK1	27.3603	27.6071	27.5177	27.1891	27.3076	25.2543
1234	Tissue-type plasminogen activator	PLAT	27.4566	26.7829	27.7091	26.5404	23.153	25.9999
1235	ATP synthase subunit a	MT-ATP6	24.0194	23.4857	23.7008	24.5861	23.8923	20.6952
1236	Metalloproteinase inhibitor 1	TIMP1	21.9634	22.3508	22.4323	21.9802	20.1768	22.2424
1237	GTPase NRas	NRAS	24.438	24.6555	24.8735	25.0036	24.9867	24.3123
1238	GTPase Hras	HRAS	22.8392	23.5858	23.6842	24.0428	24.4817	23.2741
1239	GTPase Kras	KRAS	21.6517	22.1894	21.8828	22.2649	21.8486	20.9588
1240	Interferon alpha-2	IFNA2	23.7273	21.7514	20.3757	19.8657	18.4209	19.0118
1241	Prelamin-A/C	LMNA	32.4394	32.1699	32.5581	32.5143	31.2283	32.6985
1242		LMNA	28.223	28.0914	28.0387	28.042	23.1112	27.6523
1243	Transferrin receptor protein 1	TFRC	29.9638	30.0767	30.426	30.1604	30.5096	30.2009
1244	Ferritin heavy chain	FTH1	25.4569	26.1397	26.0867	26.3362	26.6561	25.3136
1245	Catalase	CAT	29.0512	28.3037	29.0663	29.1126	24.657	28.723
1246	Fructose-bisphosphate aldolase A	ALDOA	32.94	33.0402	32.2716	32.4587	32.8304	31.331
1247	Cystatin-B	CSTB	29.5028	30.8099	29.9848	30.4396	30.6239	29.7702
1248	Annexin A1	ANXA1	30.9349	31.3705	31.5115	30.8123	31.744	29.7097
1249	Ornithine aminotransferase, mitochondrial	OAT	28.3777	29.0436	28.6382	28.7635	28.9647	28.1855
1250	Thymidine kinase, cytosolic	TK1	23.9237	25.4088	24.2031	24.4292	24.9553	23.0387
1251	Tubulin beta-4A chain	TUBB4A	26.1645	26.2625	25.6121	25.8233	25.203	23.4586
1252	Glyceraldehyde-3-phosphate dehydrogenase	GAPDH	32.8296	33.395	33.4896	32.6334	33.4516	30.5847
1253	Calpain small subunit 1	CAPNS1	28.4603	29.9709	28.9307	29.0484	29.5742	28.1896
1254	Heat shock protein beta-1	HSPB1	29.6279	30.4485	30.0797	30.2666	30.3535	29.2534
1255	Thymidylate synthase	TS	19.9418	21.3226	20.485	22.5872	23.2342	20.1217
1256	Dolichyl-diphosphooligosaccharide--protein glycosyltransferase subunit 1	RPN1	30.0448	29.2675	30.1845	30.2638	24.949	29.6427
1257	Dolichyl-diphosphooligosaccharide--protein glycosyltransferase subunit 2	RPN2	29.2981	28.7514	29.6817	30.0864	27.1718	28.8972
1258	Guanine nucleotide-binding protein G(i) subunit alpha-2	GNAI2	29.6531	29.6251	28.9023	29.2012	29.4054	27.8794
1259	Histone H2A type 1-C	HIST1H2AC	27.326	27.9917	27.2397	27.872	27.0242	27.7714
1260	Anion exchange protein 2	SLC4A2	22.907	22.5422	21.5496	21.4461	21.6028	21.4253
1261	Sodium/potassium-transporting ATPase subunit alpha-1	ATP1A1	28.9855	28.9246	28.7493	29.0341	29.4585	29.2446
1262	Amyloid beta A4 protein	APP	26.6514	26.6675	26.5952	26.2798	26.4802	26.467
1263	Non-histone chromosomal protein HMG-14	HMGN1	26.7428	27.1542	27.3277	27.1919	27.3582	26.459
1264	Plasminogen activator inhibitor 2	SERPINB2	23.7915	23.7385	23.7321	24.5062	24.4459	24.1452
1265	ADP/ATP translocase 2	SLC25A5	30.9255	31.6246	31.1001	31.6064	31.73	30.3307
1266	Ubiquitin-like protein ISG15	ISG15	27.6282	28.8044	27.9744	28.0205	28.75	27.4636
1267	Eukaryotic translation initiation factor 2 subunit 1	EIF2S1	29.3067	29.113	28.8623	28.9289	29.3354	27.4713
1268	Non-histone chromosomal protein HMG-17	HMGN2	27.3066	27.5406	27.8253	27.4633	27.2612	26.6164
1269	60S acidic ribosomal protein P1	RPLP1	23.9091	25.7161	25.731	27.1564	26.122	26.2306
1270	60S acidic ribosomal protein P2	RPLP2	28.2774	29.2358	29.5228	29.5003	29.489	28.8611
1271	60S acidic ribosomal protein P0	RPLP0	30.1136	30.2142	30.8753	30.664	31.0517	28.8931
1272	Transcription factor AP-1	JUN	24.0721	23.7081	24.1195	23.8935	24.3551	23.7399
1273	Lupus La protein	SSB	27.6726	28.0789	27.7066	27.9812	28.2277	27.2982
1274	HLA class I histocompatibility antigen, A-24 alpha chain	HLA-A	26.7222	27.4121	26.6096	26.8855	26.5298	26.1891
1275	Integrin beta-1	ITGB1	30.3754	30.4044	30.3666	30.5413	30.8017	30.4805
1276	Keratin, type I cytoskeletal 18	KRT18	28.8979	29.6552	29.2625	29.4519	29.5641	29.6341
1277	Uroporphyrinogen decarboxylase	UROD	27.0395	27.4761	26.0099	27.2157	27.0952	24.2505
1278	Cyclin-dependent kinase 1	CDK1	28.3123	27.0153	28.2894	27.3227	27.5188	26.3939
1279	ATP synthase subunit beta, mitochondrial	ATP5B	31.0347	31.4942	31.5726	31.533	31.5617	31.0873
1280	Protein S100-A6	S100A6	29.4122	29.7818	29.2672	29.3578	29.2595	28.7723
1281	Alpha-enolase	ENO1	34.0451	34.3711	34.3683	34.3043	34.408	34.4031
1282	Glycogen phosphorylase, liver form	PYGL	29.9764	30.059	30.365	30.2303	30.4093	30.3455
1283	Glucose-6-phosphate isomerase	GPI	31.1694	30.9217	30.4305	30.6116	30.8706	27.3956
1284	Nucleophosmin	NPM1	32.2431	32.2255	31.9502	32.4593	32.4618	31.8015
1285		TPM3	31.8329	30.9687	31.5614	31.3825	31.6724	30.4486
1286	Epoxide hydrolase 1	EPHX1	27.2823	28.0712	28.0977	28.1143	27.8264	27.2418
1287	Acyl-CoA-binding protein	DBI	23.4224	24.659	23.7228	23.5828	23.4601	23.9714
1288	L-lactate dehydrogenase B chain	LDHB	31.047	31.357	31.6268	30.8256	31.5345	30.031
1289	Neurofilament light polypeptide	NEFL	26.3127	26.2153	26.9067	26.857	20.7162	26.9312
1290	Glutathione peroxidase 1	GPX1	22.9632	23.2989	23.473	23.4375	23.1677	20.2638
1291	Protein disulfide-isomerase	P4HB	32.5306	32.19	31.9919	32.0463	32.4957	29.5101
1292	Histone H1.0	H1F0	28.7113	29.2841	28.8497	29.1772	29.0201	28.7186
1293	Acylphosphatase-1	ACYP1	21.6127	23.2257	21.4204	21.5742	21.7204	20.8496
1294	Cathepsin D	CTSD	27.8505	27.4139	27.584	27.392	27.83	26.4279
1295	Annexin A2	ANXA2	33.6701	33.6657	34.4032	33.493	34.3349	32.5945
1296	Calpain-1 catalytic subunit	CAPN1	27.9966	28.5307	28.7572	28.6781	28.7236	27.85
1297	Tubulin beta chain	TUBB	33.8541	33.7752	33.5525	33.6246	33.4247	32.2026
1298	Beta-hexosaminidase subunit beta	HEXB	25.4675	26.4907	25.4769	25.7739	26.344	24.1557
1299	Profilin-1	PFN1	30.3552	31.5788	30.8424	31.5022	31.9257	30.3089
1300	Adenine phosphoribosyltransferase	APRT	28.8354	29.0666	29.2425	29.2635	29.233	28.231
1301	Bifunctional glutamate/proline--tRNA ligase	EPRS	30.4216	30.63	29.9844	30.3764	30.6993	29.9424
1302	Cathepsin B	CTSB	25.1028	25.4842	25.6792	24.9153	25.381	22.8843
1303	Heat shock protein HSP 90-alpha	HSP90AA1	32.5224	32.653	32.8741	33.0316	33.2736	32.7938
1304	Heterogeneous nuclear ribonucleoproteins C1/C2	HNRNPC	30.4994	30.4194	29.8966	30.277	30.3897	28.8236
1305	Cytochrome b-c1 complex subunit 6, mitochondrial	UQCRH	23.9118	26.0264	24.9333	24.9764	25.2626	23.9402
1306	Fumarate hydratase, mitochondrial	FH	29.8569	30.1361	30.2021	30.4542	30.4346	30.4075
1307	Heat shock 70 kDa protein 1A/1B	HSPA1A	31.112	30.5184	31.3369	31.4642	28.6947	31.0789
1308	Annexin A6	ANXA6	31.2704	30.6847	31.2123	31.5236	27.5527	31.1794
1309	6-phosphofructokinase, muscle type	PFKM	25.6757	26.0325	25.718	26.1458	25.7517	26.0253
1310	Heat shock protein HSP 90-beta	HSP90AB1	33.8079	34.0127	34.0213	34.1871	34.4955	34.1623
1311	Signal recognition particle receptor subunit alpha	SRPR	24.8863	25.1617	25.3875	25.3176	25.3441	24.7736
1312	Asparagine synthetase [glutamine-hydrolyzing]	ASNS	25.5427	25.2284	25.5537	25.2971	24.5739	25.3313
1313	Pyruvate dehydrogenase E1 component subunit alpha, somatic form, mitochondrial	PDHA1	27.1105	27.9257	27.3546	27.6285	27.1781	26.5741
1314	Cytochrome c1, heme protein, mitochondrial	CYC1	28.3791	26.628	28.261	28.015	28.57	25.6619
1315	U2 small nuclear ribonucleoprotein B	SNRPB2	26.7345	27.2882	27.0102	27.2107	27.3606	26.4308
1316	U1 small nuclear ribonucleoprotein 70 kDa	SNRNP70	27.2945	26.7959	27.23	27.5767	23.0651	27.1988
1317	Integrin alpha-5	ITGA5	23.3446	23.5511	23.5798	23.6961	22.9994	24.3035
1318	Nuclear factor 1 C-type	NFIC	22.3414	23.5253	22.4785	23.0717	23.4611	20.8449
1319	Vimentin	VIM	34.9272	34.8502	34.8424	34.7784	35.1366	33.0947
1320	40S ribosomal protein S17-like	RPS17L	27.5913	28.4134	28.8455	28.0945	28.0586	27.7176
1321	Guanine nucleotide-binding protein G(k) subunit alpha	GNAI3	26.7967	26.6102	26.0477	26.4971	26.6227	25.5085
1322	Annexin A5	ANXA5	32.4207	31.4473	32.3133	32.0067	32.566	30.9309
1323	U1 small nuclear ribonucleoprotein A	SNRPA	28.1052	26.9542	26.8647	27.7023	28.0407	26.7866
1324	Gamma-enolase	ENO2	27.4147	27.5573	27.7839	27.5838	27.5763	27.5852
1325	3-ketoacyl-CoA thiolase, peroxisomal	ACAA1	26.1171	25.8268	25.255	25.6375	25.8328	24.1312
1326	Signal recognition particle 19 kDa protein	SRP19	26.0015	26.5132	26.4191	26.4158	26.3638	25.7803
1327	Glutathione S-transferase P	GSTP1	28.9084	29.0089	29.5597	28.5452	29.1441	26.0349
1328	U1 small nuclear ribonucleoprotein C	SNRPC	25.3664	25.8317	26.1229	26.3049	26.0161	24.7646
1329	Galectin-1	LGALS1	30.783	32.0758	30.7142	31.4919	32.5088	30.403
1330	Dihydropteridine reductase	QDPR	25.2224	25.7752	25.0901	25.083	26.1904	24.9334
1331	High mobility group protein B1	HMGB1	29.7323	29.6768	30.0417	29.4921	29.9123	28.0155
1332	Clathrin light chain A	CLTA	26.9037	26.2572	27.2964	26.7577	26.8275	25.5497
1333	Clathrin light chain B	CLTB	25.942	25.2112	26.0277	25.1811	25.4829	24.5205
1334	Annexin A4	ANXA4	28.3807	27.1928	28.4118	27.6816	28.2862	26.5848
1335	2,3-cyclic-nucleotide 3-phosphodiesterase	CNP	24.8356	26.2721	25.4056	26.2108	26.0434	24.1862
1336	Dihydrolipoyl dehydrogenase, mitochondrial	DLD	28.5885	28.42	28.3824	28.0651	28.7782	23.9373
1337	U2 small nuclear ribonucleoprotein A	SNRPA1	27.6198	26.7737	27.4143	27.2434	27.9037	26.4645
1338	Poly [ADP-ribose] polymerase 1	PARP1	30.7668	30.8213	30.8876	30.9302	31.1907	31.0543
1339	Interferon-induced protein with tetratricopeptide repeats 2	IFIT2	22.305	22.333	22.4417	21.843	20.4249	19.1484
1340	Leukotriene A-4 hydrolase	LTA4H	27.5567	27.2539	28.3073	28.1716	22.6423	27.346
1341	Fructose-bisphosphate aldolase C	ALDOC	29.4658	29.2269	29.2418	29.0634	29.4264	28.811
1342	Histone H2A.V	H2AFV	26.9607	28.1925	27.6607	28.1071	28.1333	26.9047
1343	Histone H2A type 1-J	HIST1H2AJ	31.7738	33.0498	31.8197	32.8318	32.5672	31.4476
1344	Protein FAM203A	FAM203A	22.965	24.0046	24.4528	24.0138	24.2037	23.9947
1345	60 kDa SS-A/Ro ribonucleoprotein	TROVE2	25.2946	25.4062	24.6786	24.8927	24.6858	24.864
1346	Lysosomal alpha-glucosidase	GAA	23.9917	25.7029	25.1176	25.3308	25.7389	24.553
1347	Ras-related protein R-Ras	RRAS	25.8965	25.9784	26.1556	25.7016	26.0529	23.961
1348	HLA class I histocompatibility antigen, B-35 alpha chain	HLA-B	23.9548	23.3724	23.7169	22.7279	22.1085	20.4064
1349	Histone H1.4	HIST1H1E	25.8076	21.9285	25.7425	26.26	25.9827	23.7606
1350	Dihydrolipoyllysine-residue acetyltransferase component of pyruvate dehydrogenase complex, mitochondrial	DLAT	26.5751	26.3493	27.0216	26.6976	24.1848	26.3924
1351	Thioredoxin	TXN	28.0664	28.4074	28.8933	28.7898	29.4072	27.7964
1352	Cytochrome c oxidase subunit 5B, mitochondrial	COX5B	24.7869	25.4354	25.0581	25.4818	25.9043	24.8671
1353	Lysosomal protective protein	CTSA	25.1201	25.2178	25.5531	25.1723	25.4411	24.1528
1354	Microsomal glutathione S-transferase 1	MGST1	26.0465	27.303	25.8095	27.0913	27.3484	26.153
1355	cAMP-dependent protein kinase type I-alpha regulatory subunit	PRKAR1A	28.694	29.2704	29.1931	28.8076	29.0782	29.1619
1356	Uroporphyrinogen-III synthase	UROS	24.2365	23.4727	24.1605	24.1608	24.4248	23.7764
1357	S-formylglutathione hydrolase	ESD	28.0847	26.4257	28.0186	27.149	27.9598	25.9462
1358	60 kDa heat shock protein, mitochondrial	HSPD1	32.1321	31.445	32.307	32.5206	29.7146	32.2478
1359	78 kDa glucose-regulated protein	HSPA5	32.8226	33.0182	33.1105	33.32	33.3659	33.0773
1360	Laminin subunit gamma-1	LAMC1	25.2159	24.7901	25.0699	24.6298	24.9938	24.6805
1361	Heat shock cognate 71 kDa protein	HSPA8	32.9479	32.8233	33.2271	33.2577	32.2798	33.1023
1362	Solute carrier family 2, facilitated glucose transporter member 1	SLC2A1	22.8048	22.7447	22.7276	23.2616	24.0651	23.8325
1363	Uridine 5-monophosphate synthase	UMPS	25.7888	25.7278	26.1405	25.437	26.0618	23.3898
1364	Pyruvate dehydrogenase E1 component subunit beta, mitochondrial	PDHB	25.884	26.4602	26.337	25.4211	26.2419	24.6237
1365	Glycogen phosphorylase, brain form	PYGB	31.3918	31.4331	31.9394	31.2472	31.7031	31.3173
1366	Glycogen phosphorylase, muscle form	PYGM	26.9392	26.9518	26.5972	27.6101	25.949	27.8164
1367	Ras-related protein Ral-A	RALA	25.3814	25.5726	25.8105	25.4272	25.8016	24.5455
1368	Breakpoint cluster region protein	BCR	19.9385	22.4576	20.1577	22.0411	21.0979	20.393
1369	Lysosome-associated membrane glycoprotein 1	LAMP1	25.5539	26.9828	27.5894	27.2138	27.3614	24.991
1370	DNA topoisomerase 1	TOP1	28.3423	28.4381	28.7887	28.1368	28.6292	28.7613
1371	DNA topoisomerase 2-alpha	TOP2A	23.665	23.9779	22.7029	23.2244	24.0983	23.5142
1372	Glucose-6-phosphate 1-dehydrogenase	G6PD	29.7535	29.6964	29.5809	29.5704	29.7877	26.3488
1373	Ubiquitin-like protein 4A	UBL4A	24.3583	23.9497	24.7791	24.4508	24.2081	23.6358
1374	Pyruvate carboxylase, mitochondrial	PC	26.3944	26.1266	25.9234	25.807	25.9879	25.7077
1375	C-1-tetrahydrofolate synthase, cytoplasmic	MTHFD1	30.7972	31.0181	31.5526	30.8898	31.4863	31.4011
1376	Cation-independent mannose-6-phosphate receptor	IGF2R	26.6615	25.9238	26.5027	26.3822	26.3597	25.8765
1377	Alcohol dehydrogenase class-3	ADH5	28.4174	28.5248	27.5725	27.9691	27.8255	26.5091
1378	Cyclin-dependent kinase 4	CDK4	25.5447	24.0352	25.2918	24.1707	25.0375	22.7537
1379	Ribose-phosphate pyrophosphokinase 2	PRPS2	28.3152	27.7858	28.6391	27.0276	28.1051	25.2791
1380	Polyadenylate-binding protein 1	PABPC1	30.067	30.3608	30.414	30.5806	30.7096	30.2923
1381	Proliferating cell nuclear antigen	PCNA	28.7739	28.9246	28.9226	28.3254	28.7971	27.8129
1382	Histidine--tRNA ligase, cytoplasmic	HARS	27.991	28.1054	28.0122	27.9393	27.9922	27.7609
1383	Collagen alpha-1(VI) chain	COL6A1	29.9354	30.0165	29.8005	29.9111	30.1643	30.0318
1384	Collagen alpha-2(VI) chain	COL6A2	26.323	25.6947	25.7727	26.02	26.1104	25.6946
1385	ADP/ATP translocase 1	SLC25A4	23.7782	24.9008	24.1859	24.5886	24.9706	23.3138
1386	ADP/ATP translocase 3	SLC25A6	27.7468	28.3393	27.5364	28.1353	28.8011	27.4048
1387	Nucleoprotein TPR	TPR	28.6189	28.3923	28.1365	28.2127	28.7513	28.2642
1388	Annexin A3	ANXA3	29.3082	28.7302	29.1419	29.1917	29.3491	28.2853
1389	Creatine kinase U-type, mitochondrial	CKMT1A	23.3741	23.261	21.879	22.1605	23.5204	20.7289
1390	Alpha-actinin-1	ACTN1	33.3324	33.4543	33.9891	33.4914	34.0317	33.7216
1391	Proto-oncogene tyrosine-protein kinase Src	SRC	25.8755	24.7782	25.5729	25.7411	25.2479	25.5854
1392	Xaa-Pro dipeptidase	PEPD	27.722	27.5179	26.9143	27.223	27.7303	23.5727
1393	X-ray repair cross-complementing protein 6	XRCC6	29.8085	29.338	30.2119	30.419	27.1929	29.9664
1394	X-ray repair cross-complementing protein 5	XRCC5	29.4405	29.7605	29.7695	29.8835	30.1268	29.708
1395	Cytochrome c oxidase subunit 4 isoform 1, mitochondrial	COX4I1	26.1957	27.1928	25.8491	26.6939	26.9887	26.3954
1396	Ribonuclease inhibitor	RNH1	29.1791	29.6965	29.7728	29.6816	29.8291	29.6339
1397	Elongation factor 2	EEF2	32.0037	32.0883	32.6071	31.816	32.4992	32.4446
1398	Protein disulfide-isomerase A4	PDIA4	29.3015	29.5444	29.7925	29.8859	29.735	29.6195
1399	Prolyl 4-hydroxylase subunit alpha-1	P4HA1	29.3885	28.8813	29.865	29.9348	25.5399	29.3349
1400	Translationally-controlled tumor protein	TPT1	27.2624	27.4113	26.9631	26.9494	27.1826	25.2418
1401	Delta-aminolevulinic acid dehydratase	ALAD	23.8233	23.9204	23.3981	23.0986	22.7102	22.3431
1402	Plastin-2	LCP1	27.6328	27.1784	28.7894	28.5337	22.2946	27.7973
1403	Plastin-3	PLS3	30.764	30.2762	31.2157	30.7576	25.4337	30.4794
1404	Electron transfer flavoprotein subunit alpha, mitochondrial	ETFA	27.9366	26.7238	27.6974	27.1075	27.8059	25.8582
1405	Glycogen [starch] synthase, muscle	GYS1	24.195	24.1248	24.5704	23.7087	24.8494	23.4846
1406	cAMP-dependent protein kinase type II-alpha regulatory subunit	PRKAR2A	27.7803	27.7665	27.8026	27.3891	27.4799	26.7266
1407	General transcription factor IIF subunit 2	GTF2F2	25.0966	24.3741	24.8656	24.7997	25.1647	23.9026
1408	Bifunctional methylenetetrahydrofolate dehydrogenase/cyclohydrolase, mitochondrial	MTHFD2	24.8673	24.9634	25.7419	24.0566	24.5147	22.7532
1409	CD99 antigen	CD99	23.9151	23.7796	24.0678	22.887	23.2561	22.7528
1410	Farnesyl pyrophosphate synthase	FDPS	27.5785	27.4852	26.7621	26.2778	26.3017	25.3732
1411	Alcohol dehydrogenase [NADP(+)]	AKR1A1	28.43	28.5359	27.4489	27.7437	27.9179	25.7843
1412	Pyruvate kinase isozymes M1/M2	PKM	34.106	33.6502	34.1875	34.3174	32.9569	33.623
1413	Pyruvate kinase	PKM	23.9025	23.7545	24.2226	24.2437	23.4998	20.4711
1414	Endoplasmin	HSP90B1	32.6819	32.7048	32.9833	32.4948	33.051	32.9125
1415	Insulin-degrading enzyme	IDE	25.9301	25.9891	26.6278	25.7266	26.6999	26.229
1416	Heterogeneous nuclear ribonucleoprotein L	HNRNPL	29.0168	28.5808	29.1428	29.3577	24.1732	28.7344
1417	Aspartate--tRNA ligase, cytoplasmic	DARS	29.2343	28.816	28.7823	28.9072	28.62	27.6907
1418	Junction plakoglobin	JUP	21.9891	24.0803	24.7667	24.7247	24.4092	22.7544
1419	Cytochrome b-c1 complex subunit 7	UQCRB	24.6238	26.3861	25.3481	25.3276	25.7981	24.6639
1420	Fatty acid-binding protein, adipocyte	FABP4	22.8295	25.413	22.9853	23.8347	22.702	22.5972
1421	Glutamine synthetase	GLUL	25.1615	25.5176	25.3302	25.9014	26.0326	25.1337
1422	Aminopeptidase N	ANPEP	29.5114	29.7408	29.0609	29.7381	30.0237	29.3837
1423	Poliovirus receptor	PVR	21.8425	21.6751	21.608	20.8576	21.2229	21.7048
1424	Ras-related C3 botulinum toxin substrate 2	RAC2	25.6775	25.6027	25.5953	25.6354	25.5886	24.384
1425	Eukaryotic peptide chain release factor GTP-binding subunit ERF3A	GSPT1	26.6468	27.5278	27.65	27.6265	27.8171	27.0307
1426	Ezrin	EZR	28.7267	29.3337	30.0903	29.1959	29.7528	28.8592
1427	Ubiquitin carboxyl-terminal hydrolase isozyme L3	UCHL3	26.1367	27.4656	26.6883	26.8722	27.2276	26.1469
1428	Fos-related antigen 1	FOSL1	22.708	23.5923	22.5068	24.0052	24.1074	21.7088
1429	15-hydroxyprostaglandin dehydrogenase [NAD(+)]	HPGD	25.1423	25.4201	25.2521	23.8482	24.496	23.3372
1430	Nucleoside diphosphate kinase A	NME1	27.4973	28.1497	28.3974	28.1902	28.5123	27.7551
1431	40S ribosomal protein S2	RPS2	30.0034	28.9514	30.0345	29.6918	29.8394	28.2728
1432	Desmoplakin	DSP	26.1632	25.5075	26.1264	25.8766	25.797	25.8947
1433	Replication protein A 32 kDa subunit	RPA2	26.3897	24.3337	26.1467	25.3969	26.3949	23.6348
1434	Metalloproteinase inhibitor 2	TIMP2	23.5321	23.5937	24.1337	24.2199	24.328	22.6973
1435	Ribosyldihydronicotinamide dehydrogenase [quinone]	NQO2	23.351	24.0008	23.8625	23.5198	23.69	23.0577
1436	Histone H2A.x	H2AFX	21.8842	29.2722	23.4276	26.448	23.7817	22.6288
1437	Integrin beta-4	ITGB4	28.3775	28.6425	27.6769	28.0133	28.6365	27.787
1438	Carbonyl reductase [NADPH] 1	CBR1	30.285	29.0806	30.2526	29.6103	30.0107	28.0899
1439	Beta-galactosidase	GLB1	24.1128	23.459	24.5589	25.2424	23.6505	24.809
1440	Histone H1.3	HIST1H1D	27.7275	27.5831	27.7622	27.9564	27.844	27.1806
1441	Histone H1.2	HIST1H1C	31.6815	31.2641	31.6309	31.602	31.7222	30.9863
1442	NADPH--cytochrome P450 reductase	POR	26.5615	26.8016	26.576	26.7352	26.9059	26.5111
1443	Methylated-DNA--protein-cysteine methyltransferase	MGMT	23.3737	23.7728	23.8615	22.7719	22.8496	20.3423
1444	Sarcoplasmic/endoplasmic reticulum calcium ATPase 2	ATP2A2	29.3167	28.8386	28.8904	29.0042	29.2791	28.7982
1445	Fumarylacetoacetase	FAH	26.0913	26.3794	25.1711	26.0803	26.2849	24.2285
1446	Stathmin	STMN1	28.8948	29.1277	29.337	29.6666	29.4556	28.7862
1447	Y-box-binding protein 3	YBX3	25.9055	26.4499	26.5018	26.3634	26.1302	25.6929
1448	High mobility group protein HMG-I/HMG-Y	HMGA1	29.6774	29.8187	30.1383	30.2391	29.828	29.6227
1449			27.261	27.4972	27.6709	28.1751	27.6969	27.0389
1450	Transmembrane protein 11, mitochondrial	TMEM11	23.4737	23.9527	23.794	23.8371	23.793	22.1534
1451	Aspartate aminotransferase, cytoplasmic	GOT1	27.9247	28.0889	26.5676	27.8131	27.838	24.9078
1452	Protein kinase C alpha type	PRKCA	25.6486	25.5472	25.5938	25.163	25.806	24.909
1453	Transcription factor jun-B	JUNB	22.1267	22.973	21.7382	23.345	22.9727	23.5951
1454	Integrin alpha-2	ITGA2	28.3415	28.6789	27.9377	28.4937	28.9029	28.2482
1455	NADH dehydrogenase [ubiquinone] 1 beta subcomplex subunit 7	NDUFB7	21.8432	22.2084	22.4848	21.8606	22.9145	21.5415
1456	cAMP-dependent protein kinase catalytic subunit alpha	PRKACA	28.7741	28.8642	27.4524	28.0457	28.0143	26.174
1457	Calpain-2 catalytic subunit	CAPN2	29.5325	30.0193	30.2702	30.023	30.0153	29.5132
1458	CTP synthase 1	CTPS1	27.4697	27.9192	28.0557	28.0331	28.018	27.616
1459	Probable ATP-dependent RNA helicase DDX5	DDX5	29.8685	29.5599	30.1595	29.8682	26.6992	29.4511
1460	6-phosphofructokinase, liver type	PFKL	27.4697	27.975	28.1899	28.2621	28.2945	27.388
1461	Ganglioside GM2 activator	GM2A	24.2283	24.0507	24.2567	24.273	24.7076	22.9349
1462	Galectin-3	LGALS3	27.4881	26.6465	27.542	27.1302	27.3144	26.6013
1463	Vascular endothelial growth factor receptor 1	FLT1	24.7462	24.6828	24.898	24.8156	24.5735	24.5882
1464	T-complex protein 1 subunit alpha	TCP1	30.3527	30.2297	30.449	30.5467	30.0531	30.1061
1465	Tyrosine-protein phosphatase non-receptor type 1	PTPN1	25.3069	25.9618	25.7254	25.5921	25.1403	25.3692
1466	ADP-ribosylation factor 4	ARF4	27.6383	28.0088	28.2243	28.1014	28.0463	27.5258
1467	60S ribosomal protein L7	RPL7	30.3892	30.901	30.6737	30.8882	30.8418	29.8478
1468	Vinculin	VCL	33.1212	33.1315	33.117	33.2565	33.2393	33.1969
1469	Protein SON	SON	26.0693	25.6086	25.7567	25.3727	25.9809	25.1988
1470	Phosphoglycerate mutase 1	PGAM1	30.278	31.4399	30.8843	31.341	31.5017	29.501
1471	Regulator of chromosome condensation	RCC1	26.1467	26.8811	27.0812	26.6686	27.1711	26.9642
1472	ATP synthase-coupling factor 6, mitochondrial	ATP5J	20.9035	23.1279	21.9586	23.7926	23.0136	21.0192
1473	1-phosphatidylinositol 4,5-bisphosphate phosphodiesterase gamma-1	PLCG1	26.4683	26.838	26.4127	26.7679	27.1028	26.6736
1474	Nucleolin	NCL	31.8656	31.7918	32.1615	31.8545	32.2594	32.1964
1475	Hexokinase-1	HK1	29.9464	30.0664	30.1399	29.7885	30.4581	30.4603
1476	DNA-directed RNA polymerase II subunit RPB3	POLR2C	24.7999	25.0082	25.5872	24.2593	24.4931	23.0222
1477	DNA-directed RNA polymerases I, II, and III subunit RPABC1	POLR2E	24.4689	24.9587	24.8223	24.5356	24.9114	24.055
1478	Interferon-induced, double-stranded RNA-activated protein kinase	EIF2AK2	25.4038	25.5712	26.0574	25.9331	19.914	25.1696
1479	Spermidine synthase	SRM	28.2316	27.1726	28.3595	27.7696	28.3515	26.2683
1480	Casein kinase II subunit alpha	CSNK2A2	25.0955	25.2301	25.8902	25.1012	26.3517	23.578
1481	Follistatin	FST	25.1106	24.5703	24.5132	25.1982	25.5095	24.4031
1482	Plasma membrane calcium-transporting ATPase 1	ATP2B1	27.0419	26.4165	26.7768	27.2087	27.3094	26.9522
1483	Eukaryotic translation initiation factor 2 subunit 2	EIF2S2	28.723	28.9754	28.7366	28.7419	28.9126	28.9635
1484	Transcription factor BTF3	BTF3	26.6352	27.0157	27.7111	26.8454	26.8526	26.0266
1485	Ras-related protein Rab-4A	RAB4A	23.8459	23.8387	24.39	23.3099	24.1413	21.6328
1486	Ras-related protein Rab-6A	RAB6A	23.3438	23.5723	23.166	21.9865	22.5928	17.3025
1487		RAB6A	27.383	27.5291	27.5779	26.7412	27.0435	25.1459
1488	DNA mismatch repair protein Msh3	MSH3	23.7314	23.8024	24.0248	24.3482	24.0523	24.3962
1489	Proteasome subunit beta type-1	PSMB1	28.2973	28.1533	28.2995	27.9409	27.7189	26.4218
1490	Cation-dependent mannose-6-phosphate receptor	M6PR	22.1999	23.0016	22.4697	23.697	22.3625	21.4534
1491	Cytochrome c oxidase subunit 5A, mitochondrial	COX5A	25.1933	27.7003	25.5821	26.3693	26.3468	25.5936
1492	Lamin-B1	LMNB1	29.3722	28.9683	29.7299	29.9235	26.5922	29.6135
1493	Parathymosin	PTMS	26.5125	27.1399	27.0908	26.7704	26.939	26.0582
1494	Glutathione S-transferase Mu 3	GSTM3	27.8876	28.334	28.3274	28.2224	28.3959	27.2342
1495	V-type proton ATPase subunit B, brain isoform	ATP6V1B2	27.2786	26.9767	27.0768	27.4023	27.4999	24.2969
1496	V-type proton ATPase subunit C 1	ATP6V1C1	26.3855	26.5906	25.8528	26.0663	26.3742	24.916
1497	Cysteine and glycine-rich protein 1	CSRP1	28.1009	28.6148	28.7426	28.8279	28.8399	27.5048
1498	Filamin-A	FLNA	33.9308	33.6479	33.548	33.7748	34.0622	33.5176
1499	Cytoplasmic aconitate hydratase	ACO1	27.3542	27.1084	27.804	27.1564	27.1274	27.2075
1500	5-nucleotidase	NT5E	25.2345	25.0988	25.9852	25.2022	23.891	24.765
1501	Voltage-dependent anion-selective channel protein 1	VDAC1	30.482	29.4204	30.4211	30.0193	30.5845	28.9477
1502	Succinate dehydrogenase [ubiquinone] iron-sulfur subunit, mitochondrial	SDHB	24.5185	25.0265	25.0779	25.4125	25.7055	24.525
1503	Catechol O-methyltransferase	COMT	23.8402	25.6493	24.3629	24.9456	25.7906	22.329
1504	Protein-glutamine gamma-glutamyltransferase 2	TGM2	28.354	28.743	28.6271	29.1078	28.9425	28.5457
1505	Methylmalonyl-CoA mutase, mitochondrial	MUT	22.0614	22.3612	23.3899	21.1392	21.5855	21.8181
1506	Oxysterol-binding protein 1	OSBP	27.6556	27.6171	29.2987	27.1054	27.7984	27.4939
1507	rRNA 2-O-methyltransferase fibrillarin	FBL	27.6479	28.0357	28.4116	27.5411	28.5598	26.7107
1508	Trifunctional purine biosynthetic protein adenosine-3	GART	28.5375	28.5648	29.0897	28.8149	29.0465	29.0564
1509	Multifunctional protein ADE2	PAICS	29.3733	30.1055	29.8601	30.2894	30.1688	29.7106
1510	Non-specific lipid-transfer protein	SCP2	26.0124	26.8867	26.3935	26.8863	27.2006	26.148
1511	Ubiquitin-like modifier-activating enzyme 1	UBA1	32.1625	32.0558	32.63	32.1135	32.6176	32.4987
1512	Nucleoside diphosphate kinase	NME1-NME2	31.0469	31.8226	31.7423	31.6155	31.6178	31.2163
1513	NADPH:adrenodoxin oxidoreductase, mitochondrial	FDXR	24.9749	26.0867	26.3256	25.6737	25.6844	24.5232
1514	Heterogeneous nuclear ribonucleoproteins A2/B1	HNRNPA2B1	31.546	31.5828	32.1938	31.5927	32.1376	29.7977
1515	MHC class II regulatory factor RFX1	RFX1	24.4597	24.1108	24.1706	24.3479	24.2303	23.8796
1516	E3 ubiquitin-protein ligase CBL	CBL	21.39	22.4088	22.0055	22.8596	22.5579	22.7244
1517	cAMP-dependent protein kinase catalytic subunit beta	PRKACB	24.9994	24.866	23.4285	24.4208	24.2749	19.2151
1518	Transcription elongation factor A protein 1	TCEA1	23.1566	23.2738	23.3485	21.6195	22.2605	22.493
1519	Integrin alpha-6	ITGA6	28.6033	28.7179	28.4445	28.5153	28.6307	28.3461
1520	Splicing factor, proline- and glutamine-rich	SFPQ	30.2979	30.1538	30.9396	29.9636	30.5819	30.5733
1521	Tubulin gamma-1 chain	TUBG1	24.1888	24.3002	24.5503	24.2035	24.5477	24.2718
1522	Peptidyl-prolyl cis-trans isomerase B	PPIB	29.0976	29.6993	30.2927	30.0864	29.938	29.6121
1523	NAD-dependent malic enzyme, mitochondrial	ME2	24.2832	24.5728	25.4772	24.9776	24.3418	24.7045
1524	Tryptophan--tRNA ligase, cytoplasmic	WARS	29.0177	28.9546	28.4871	28.713	28.7616	25.0932
1525	40S ribosomal protein S3	RPS3	30.7793	30.0196	30.75	30.8009	30.9411	29.5679
1526	Adenosylhomocysteinase	AHCY	29.9839	30.3805	30.2127	30.3188	30.5734	30.2072
1527	Histone H2B type 1-O	HIST1H2BO	29.1687	29.3478	29.2414	29.1592	28.722	28.9577
1528	Cofilin-1	CFL1	31.3964	31.8757	32.0867	32.3056	31.9408	31.5653
1529	Factor VIII intron 22 protein	F8A1	24.0901	22.2532	22.8374	22.3783	22.816	21.2278
1530	Plasma membrane calcium-transporting ATPase 4	ATP2B4	26.1707	25.6734	25.7106	25.6883	26.0708	25.6562
1531	Diacylglycerol kinase alpha	DGKA	22.8348	23.544	24.0501	24.4252	22.2859	21.5636
1532	Carnitine O-palmitoyltransferase 2, mitochondrial	CPT2	24.7339	24.0414	24.8014	25.044	22.5159	24.6392
1533	Thymidylate kinase	DTYMK	26.7549	26.8504	27.1188	26.4906	26.8536	25.266
1534	Ribonucleoside-diphosphate reductase large subunit	RRM1	26.3756	26.8404	27.2179	27.4407	27.4507	26.6313
1535	ER lumen protein retaining receptor	KDELR1	23.2509	21.8735	22.6648	23.1355	22.6987	21.3627
1536	Elongation factor 1-beta	EEF1B2	29.3547	27.827	29.4181	28.8305	29.3503	24.3848
1537	ATP synthase subunit b, mitochondrial	ATP5F1	28.2465	28.2201	28.5655	27.9961	28.3879	26.5339
1538	Low molecular weight phosphotyrosine protein phosphatase	ACP1	26.015	26.9623	26.5727	26.9864	26.6986	26.284
1539	Acetyl-CoA acetyltransferase, mitochondrial	ACAT1	29.145	29.4881	28.7699	28.8712	29.1441	27.7025
1540	DNA-directed RNA polymerase II subunit RPB1	POLR2A	25.5833	24.9861	25.2435	25.6406	25.7651	25.2152
1541	DNA replication licensing factor MCM3	MCM3	27.5714	27.7561	28.1454	28.0569	28.2839	28.1833
1542	40S ribosomal protein S12	RPS12	27.9674	29.4912	28.3292	29.0938	29.2525	28.0997
1543	DnaJ homolog subfamily B member 1	DNAJB1	28.2961	28.2033	27.5339	28.0644	28.2062	26.7385
1544	DnaJ homolog subfamily B member 2	DNAJB2	23.0425	23.381	22.3124	22.5403	21.3308	21.3416
1545	ATP synthase subunit alpha, mitochondrial	ATP5A1	31.79	31.5838	31.5212	31.3406	31.5884	31.0183
1546	Proteasome subunit alpha type-1	PSMA1	29.4002	27.9281	29.3185	28.9235	29.1995	27.3496
1547	Proteasome subunit alpha type-2	PSMA2	28.4188	28.4915	28.9443	27.8275	28.8968	26.7818
1548	Proteasome subunit alpha type-3	PSMA3	28.466	28.7317	28.5951	28.7454	28.7427	27.7046
1549	Proteasome subunit alpha type-4	PSMA4	28.3375	28.4728	28.4661	28.4342	28.8321	27.5672
1550	Integrin alpha-3	ITGA3	28.5468	28.7666	28.6001	28.7361	28.9878	28.6908
1551	Moesin	MSN	31.7671	32.059	32.1621	32.0225	32.4727	31.5677
1552	Probable ATP-dependent RNA helicase DDX6	DDX6	27.7167	27.7838	27.581	27.5948	27.8689	25.1363
1553	60S ribosomal protein L13	RPL13	29.3182	29.3339	29.5732	29.3293	29.595	28.2817
1554	Rab proteins geranylgeranyltransferase component A 2	CHML	21.613	22.7271	22.5295	21.5159	23.2006	22.4393
1555	High mobility group protein B2	HMGB2	27.9909	28.1003	28.5718	27.9317	28.1619	25.6355
1556	Polypyrimidine tract-binding protein 1	PTBP1	30.7059	30.8329	30.2407	30.6954	30.8825	27.5595
1557	Threonine--tRNA ligase, cytoplasmic	TARS	29.2136	29.4145	29.6573	29.9245	29.76	29.2702
1558	Elongation factor 1-gamma	EEF1G	30.8317	31.3845	31.3963	31.4011	31.478	31.1037
1559	Peptidyl-prolyl cis-trans isomerase FKBP2	FKBP2	25.0209	26.3341	25.5622	25.9741	26.2569	25.4937
1560	GTP:AMP phosphotransferase AK4, mitochondrial	AK4	26.4317	27.8834	26.9601	27.4045	27.9079	25.5018
1561	14-3-3 protein theta	YWHAQ	30.3041	30.5739	30.3856	30.253	30.8799	29.5429
1562	Replication protein A 70 kDa DNA-binding subunit	RPA1	27.226	26.8433	27.6968	27.8859	22.2308	27.1705
1563	DNA-(apurinic or apyrimidinic site) lyase	APEX1	28.6286	28.4408	29.3051	28.5426	29.3644	27.1347
1564	Deoxycytidine kinase	DCK	23.8286	24.4374	24.0642	23.9857	24.6604	23.258
1565	Calreticulin	CALR	32.8203	32.7656	32.0681	32.5612	32.8879	29.1575
1566	Microtubule-associated protein 4	MAP4	30.8054	30.8345	30.6144	30.5759	30.8861	30.5781
1567	Proteasome subunit beta type-8	PSMB8	24.8638	24.0038	24.3337	24.1887	24.7643	22.5272
1568	Proteasome subunit alpha type-5	PSMA5	28.5866	28.8493	28.5914	28.8428	29.1979	28.0363
1569	Proteasome subunit beta type-4	PSMB4	27.2162	27.064	27.1354	26.9215	27.281	24.9198
1570	Proteasome subunit beta type-6	PSMB6	28.3065	28.1772	28.4622	28.1494	28.4264	26.6606
1571	Proteasome subunit beta type-5	PSMB5	28.94	29.4153	29.4792	29.4614	29.4495	27.8316
1572			25.8489	25.3935	25.5764	25.7259	25.7195	25.4433
1573	Mitogen-activated protein kinase 1	MAPK1	27.4778	27.5749	26.5581	27.1151	27.2088	25.2278
1574	Cytosol aminopeptidase	LAP3	28.2577	28.0251	27.9009	28.1106	27.8185	23.7729
1575	Tripeptidyl-peptidase 2	TPP2	27.0241	26.8955	26.8038	26.9859	27.1137	27.2611
1576	Inositol monophosphatase 1	IMPA1	27.3861	27.7677	27.454	27.6482	27.6534	26.4305
1577	Ephrin type-A receptor 2	EPHA2	28.4077	28.3982	28.5379	28.4535	28.3522	28.316
1578	Cellular retinoic acid-binding protein 2	CRABP2	23.6065	24.1176	24.0399	24.2364	24.4812	23.3628
1579	Transketolase	TKT	31.3392	30.8427	31.5366	31.6432	27.2096	31.0145
1580	Protein PML	PML	23.9025	23.804	22.77	23.4478	24.2273	23.6101
1581	Elongation factor 1-delta	EEF1D	30.626	30.8147	30.9564	30.3104	30.9487	29.1949
1582		EEF1D	25.9337	25.4768	26.228	25.749	26.4164	24.5502
1583	Myristoylated alanine-rich C-kinase substrate	MARCKS	28.4101	28.8673	28.8119	28.7429	28.8388	28.7744
1584	Guanine nucleotide-binding protein subunit alpha-11	GNA11	25.3265	25.692	24.2884	24.8937	25.3089	23.4438
1585	Endoplasmic reticulum resident protein 29	ERP29	28.4694	28.4677	28.6271	28.8105	28.9937	28.1467
1586	Peroxiredoxin-6	PRDX6	31.481	32.3565	31.8827	32.282	32.5318	31.2746
1587	ES1 protein homolog, mitochondrial	C21orf33	26.5384	27.272	27.1601	26.9223	27.4025	26.1746
1588	Flavin reductase (NADPH)	BLVRB	27.7605	28.2195	27.7462	27.5278	27.3572	24.9644
1589	Peroxiredoxin-5, mitochondrial	PRDX5	28.22	30.1994	29.2275	29.3643	29.5056	28.6536
1590	D-dopachrome decarboxylase	DDT	24.4789	26.8733	25.3612	26.1732	26.7538	25.1847
1591	ATP synthase subunit delta, mitochondrial	ATP5D	25.7888	26.4002	26.557	26.2348	26.7482	25.7079
1592	60S ribosomal protein L12	RPL12	28.9065	29.1191	29.4997	29.344	29.4906	28.9932
1593	Enoyl-CoA hydratase, mitochondrial	ECHS1	28.1382	29.1742	28.5787	29.0326	29.221	27.7514
1594	UMP-CMP kinase	CMPK1	27.7752	27.8525	27.6471	27.6755	27.5519	25.6628
1595	Phosphatidylethanolamine-binding protein 1	PEBP1	30.9443	31.0067	30.6686	31.0786	30.8395	29.6309
1596	Serine/threonine-protein phosphatase 2A 65 kDa regulatory subunit A alpha isoform	PPP2R1A	29.2359	28.8894	29.651	29.3612	25.2445	29.0653
1597	Peptidyl-prolyl cis-trans isomerase F, mitochondrial	PPIF	26.2482	26.5303	26.4835	26.3246	25.8901	25.356
1598	Glycylpeptide N-tetradecanoyltransferase 1	NMT1	27.8973	27.5113	28.1053	28.185	25.4155	27.7341
1599	HLA class I histocompatibility antigen	HLA-B	23.9883	24.5492	23.7823	24.1032	24.1648	22.888
1600	Heme oxygenase 2	HMOX2	24.8016	24.9128	25.2037	24.8573	24.9489	23.8681
1601	Adenylosuccinate synthetase isozyme 2	ADSS	26.6037	27.8817	27.6736	27.4305	27.5815	27.7087
1602	Alpha-2-macroglobulin receptor-associated protein	LRPAP1	26.0712	25.7613	24.9009	25.6845	25.8568	24.2347
1603	Adenylosuccinate lyase	ADSL	27.1893	27.0973	26.7171	26.4359	26.8007	25.3487
1604	CAP-Gly domain-containing linker protein 1	CLIP1	26.0975	26.0986	25.809	26.0631	26.2307	25.9497
1605	Glutathione S-transferase theta-1	GSTT1	21.669	22.2062	23.121	21.5831	22.5813	16.6625
1606	Leukocyte elastase inhibitor	SERPINB1	23.3156	24.6836	24.2759	25.0564	25.4292	23.0988
1607	Aldehyde dehydrogenase X, mitochondrial	ALDH1B1	26.0663	26.0314	25.4923	25.8144	25.6099	22.8664
1608	Aldehyde dehydrogenase, dimeric NADP-preferring	ALDH3A1	25.7897	25.29	25.4208	25.105	25.6018	20.7916
1609	Succinate dehydrogenase [ubiquinone] flavoprotein subunit, mitochondrial	SDHA	28.939	28.2154	28.8362	28.7121	21.1476	27.9232
1610	Rab GDP dissociation inhibitor alpha	GDI1	27.4684	26.6633	27.4737	27.422	22.8074	27.2155
1611	S-adenosylmethionine synthase isoform type-2	MAT2A	27.2703	27.3364	27.5587	27.6347	27.7685	27.2296
1612	Carbamoyl-phosphate synthase [ammonia], mitochondrial	CPS1	23.7803	23.8698	23.0818	24.1632	23.5858	22.8839
1613	Ribonucleoside-diphosphate reductase subunit M2	RRM2	21.8581	23.1334	22.7528	23.3972	23.3957	21.5485
1614	DnaJ homolog subfamily A member 1	DNAJA1	27.0166	27.7848	27.4351	27.0426	27.1571	26.883
1615	Cytochrome b-c1 complex subunit 1, mitochondrial	UQCRC1	27.4832	28.2956	28.3672	28.1334	28.0745	27.7805
1616	3-hydroxyisobutyrate dehydrogenase, mitochondrial	HIBADH	26.9659	25.2381	26.8855	26.3381	27.2827	24.5379
1617	Bifunctional purine biosynthesis protein PURH	ATIC	29.7047	28.9661	29.8036	29.8927	20.8906	29.7425
1618	Heterogeneous nuclear ribonucleoprotein H3	HNRNPH3	27.8885	28.026	28.4795	27.9335	28.2842	26.9478
1619	14-3-3 protein beta/alpha	YWHAB	30.8459	31.0557	31.0081	31.1744	31.2806	30.3081
1620	14-3-3 protein sigma	SFN	29.3761	29.2814	28.9999	29.2267	29.4458	28.4259
1621	Stress-induced-phosphoprotein 1	STIP1	30.5204	29.909	30.3524	30.5402	26.8656	30.4081
1622	Protein S100-A11	S100A11	25.4127	27.0507	26.4678	26.6951	26.5648	25.6715
1623	Peroxiredoxin-2	PRDX2	30.8812	31.2463	31.0926	30.9805	31.1222	29.3759
1624	Cytidine deaminase	CDA	22.4378	25.1562	23.5708	25.092	25.2938	24.2096
1625	Deoxycytidylate deaminase	DCTD	22.1598	22.7265	22.8181	22.5282	22.3661	22.0699
1626	Pyrroline-5-carboxylate reductase 1, mitochondrial	PYCR1	26.1215	25.0625	25.8961	25.0943	25.5667	23.5076
1627	General transcription factor IIH subunit 1	GTF2H1	22.4975	23.1579	22.645	20.0523	20.817	22.8287
1628	Cystathionine gamma-lyase	CTH	23.4728	24.3596	24.0565	24.2902	24.1353	23.1655
1629	60S ribosomal protein L9	RPL9	29.0421	28.8976	28.7067	27.9696	28.5805	25.9504
1630	Kinesin-1 heavy chain	KIF5B	28.9993	28.9692	29.1465	29.0445	29.3441	29
1631	ATP-binding cassette sub-family D member 1	ABCD1	23.471	24.322	23.8779	24.067	23.2383	23.2167
1632	DNA replication licensing factor MCM4	MCM4	27.1253	27.0388	27.3365	26.7075	27.4337	27.4673
1633	DNA replication licensing factor MCM7	MCM7	27.0509	27.2896	27.672	27.628	27.8196	27.3482
1634	Serine hydroxymethyltransferase, mitochondrial	SHMT2	29.6252	29.2042	28.9928	29.3693	29.5785	26.5159
1635	Heat shock 70 kDa protein 4	HSPA4	30.3253	30.4263	30.7159	30.2628	30.7775	30.7502
1636	Prohibitin	PHB	29.3447	30.1778	29.5706	30.0912	30.3499	28.9915
1637	Serpin B6	SERPINB6	28.8664	28.5768	27.952	28.4188	28.1831	26.5035
1638	Radixin	RDX	27.472	27.9554	27.7593	27.8025	28.4768	27.8043
1639	Replication factor C subunit 4	RFC4	26.2289	26.1921	25.0288	25.5594	25.6433	24.1057
1640	Replication factor C subunit 2	RFC2	24.4338	24.6085	24.2492	24.3608	24.6509	23.4029
1641	Replication factor C subunit 1	RFC1	22.8773	22.8015	22.1185	22.4201	23.2853	23.3415
1642	60S ribosomal protein L22	RPL22	28.6339	29.0742	29.2315	29.0543	29.058	28.758
1643	General transcription factor IIF subunit 1	GTF2F1	24.6983	24.9131	24.7748	25.0593	25.2544	24.9298
1644	Sepiapterin reductase	SPR	25.124	26.6112	25.9925	25.8952	26.8088	24.5306
1645	Glycogen debranching enzyme	AGL	24.8617	25.227	24.1482	24.8486	24.8623	24.4336
1646	Myosin-9	MYH9	33.115	32.9748	32.5538	33.0146	33.2629	32.7552
1647	Basigin	BSG	27.7024	28.0078	27.7438	27.5524	27.2682	26.5945
1648	RNA-binding protein FUS	FUS	27.5759	27.659	28.5467	28.6139	26.1758	27.0623
1649	Nuclear pore complex protein Nup214	NUP214	25.685	25.0931	25.2132	25.7633	25.6498	25.0667
1650	Protein DEK	DEK	26.7052	26.6946	26.5474	26.3778	26.8831	26.8638
1651	Glutaredoxin-1	GLRX	24.3327	25.9698	25.1588	25.4307	25.5299	23.7515
1652	Protein phosphatase 1A	PPM1A	24.4504	25.1507	25.089	24.6273	25.0287	24.4838
1653	Aryl hydrocarbon receptor	AHR	26.1432	25.4207	26.5532	25.4821	25.7073	25.8331
1654	26S protease regulatory subunit 7	PSMC2	28.0449	28.8896	28.6078	28.5355	28.8598	28.7077
1655	ADP-ribosylation factor-like protein 2	ARL2	23.2857	24.2849	24.7625	23.4756	23.4198	22.8286
1656	ADP-ribosylation factor-like protein 3	ARL3	25.161	25.1867	25.4857	24.5393	25.4365	22.298
1657	Dual specificity mitogen-activated protein kinase kinase 2	MAP2K2	25.7303	26.6867	26.6116	26.4198	26.42	25.5746
1658	ATP synthase subunit gamma, mitochondrial	ATP5C1	28.3702	27.2713	27.8844	27.7848	28.172	26.9674
1659	V-type proton ATPase subunit E 1	ATP6V1E1	25.6421	25.19	25.2604	24.7216	24.9389	23.3237
1660	Coproporphyrinogen-III oxidase, mitochondrial	CPOX	26.3654	26.3674	26.9633	26.0566	26.8104	24.8212
1661	60S ribosomal protein L4	RPL4	29.5005	30.2501	30.366	30.2147	30.2574	29.8545
1662	7,8-dihydro-8-oxoguanine triphosphatase	NUDT1	21.0396	21.9082	22.6104	22.5269	22.8923	22.3519
1663	Phosphoglucomutase-1	PGM1	29.3755	28.6001	29.6898	29.47	23.2717	29.2964
1664	Guanine nucleotide-binding protein-like 1	GNL1	24.4627	24.9049	25.4335	25.3076	25.3032	24.3078
1665	Serpin B5	SERPINB5	30.6884	30.6027	30.0104	30.2203	30.4862	28.883
1666	Dihydrolipoyllysine-residue succinyltransferase component of 2-oxoglutarate dehydrogenase complex, mitochondrial	DLST	27.2957	27.3039	27.357	26.9048	27.4001	26.8459
1667	Hippocalcin-like protein 1	HPCAL1	25.7717	26.415	26.9226	26.2996	26.884	26.203
1668	Transgelin-2	TAGLN2	30.5624	30.9284	30.5784	30.7822	30.5373	29.1765
1669	Transaldolase	TALDO1	30.0878	29.8523	30.0566	29.3767	29.8897	28.8017
1670	Electron transfer flavoprotein subunit beta	ETFB	27.8216	28.3087	28.1796	28.2369	28.2698	27.2121
1671	RNA-binding motif protein, X chromosome	RBMX	28.8243	28.9303	29.1768	29.2715	29.2537	29.1059
1672	Coilin	COIL	22.0979	22.3424	22.2837	22.4981	22.3492	21.8423
1673	Stress-70 protein, mitochondrial	HSPA9	30.8489	30.9747	31.2787	31.2881	30.9225	31.202
1674	Eukaryotic initiation factor 4A-III	EIF4A3	27.6937	27.995	28.0892	28.1348	28.342	28.2741
1675	DNA-binding protein SMUBP-2	IGHMBP2	20.6699	20.1894	20.1609	21.4415	19.7763	20.3422
1676	40S ribosomal protein S19	RPS19	28.3505	29.4154	28.7527	29.1092	28.9494	28.2603
1677	60S ribosomal protein L3	RPL3	28.8796	29.3789	29.1273	29.1957	29.4554	29.2389
1678	Dolichyl-diphosphooligosaccharide--protein glycosyltransferase 48 kDa subunit	DDOST	28.0632	28.9654	28.9341	28.6072	28.686	28.3777
1679	Acidic leucine-rich nuclear phosphoprotein 32 family member A	ANP32A	27.5222	27.6218	27.7622	27.4798	27.8727	26.6777
1680	Flap endonuclease 1	FEN1	26.9772	27.5567	27.2362	27.4159	27.3319	27.1953
1681	Macrophage-capping protein	CAPG	28.5163	28.6865	28.0182	28.1861	28.1439	26.9756
1682	Alpha-taxilin	TXLNA	25.4947	26.0355	26.2875	25.7482	24.8622	25.0234
1683	T-complex protein 1 subunit zeta	CCT6A	29.6829	29.2104	29.6756	30.0486	24.3318	29.7551
1684	Nicotinamide N-methyltransferase	NNMT	23.9375	24.3567	24.3019	24.3414	25.5954	23.403
1685	Von Hippel-Lindau disease tumor suppressor	VHL	21.1822	21.6578	20.3237	21.3294	21.5134	20.3842
1686	60S ribosomal protein L13a	RPL13A	28.9376	28.5382	29.1719	28.6338	29.2008	27.0233
1687	Peroxisomal biogenesis factor 19	PEX19	22.0914	21.692	22.3721	21.5712	22.5896	20.7518
1688	Malate dehydrogenase, cytoplasmic	MDH1	30.3165	30.3438	30.8047	30.1314	30.7606	29.0448
1689	Malate dehydrogenase, mitochondrial	MDH2	30.8853	30.8976	31.4827	30.9583	31.687	29.4182
1690	Replication factor C subunit 5	RFC5	23.5342	24.4062	24.6011	23.5361	24.9102	21.3723
1691	Replication factor C subunit 3	RFC3	24.2025	24.6283	23.7619	24.2891	24.3023	23.0297
1692	Trifunctional enzyme subunit alpha, mitochondrial	HADHA	28.8588	29.3917	29.4031	29.0861	29.1238	28.8348
1693	Eukaryotic translation initiation factor 2 subunit 3	EIF2S3	29.207	30.026	29.8207	29.6759	29.6869	29.3637
1694	Centrin-2	CETN2	20.0107	22.3398	23.4064	22.3604	19.6114	22.3814
1695	Eukaryotic translation initiation factor 2D	EIF2D	25.646	26.3884	26.6819	26.6764	26.887	25.9145
1696	Protein BUD31 homolog	BUD31	23.5176	24.2897	24.3237	23.9945	24.0069	23.3773
1697	N-alpha-acetyltransferase 10	NAA10	24.2204	24.6443	24.0337	24.5357	24.8659	23.4529
1698	Tyrosine-protein kinase CSK	CSK	22.6729	24.2893	23.8202	23.5999	23.2771	24.2077
1699	Glycine--tRNA ligase	GARS	29.0478	29.4347	29.7094	29.5706	29.764	28.7711
1700	Isoleucine--tRNA ligase, cytoplasmic	IARS	29.6026	29.57	28.6306	29.7515	29.4552	28.9114
1701	Protein kinase C iota type	PRKCI	23.3392	23.5293	21.7684	23.548	23.774	23.164
1702	Enoyl-CoA delta isomerase 1, mitochondrial	ECI1	25.2863	25.8231	25.7493	25.825	25.8419	24.6147
1703	Lamina-associated polypeptide 2, isoform alpha	TMPO	28.1955	28.4737	28.1748	28.4538	28.8178	26.7437
1704	Lamina-associated polypeptide 2, isoforms beta/gamma	TMPO	26.6682	25.9926	25.3992	26.2459	26.6579	22.2336
1705	Signal transducer and activator of transcription 1-alpha/beta	STAT1	27.4097	27.9414	27.8135	27.6218	27.6982	26.875
1706	Superkiller viralicidic activity 2-like 2	SKIV2L2	25.4045	25.2809	25.7336	25.5274	25.5955	25.6293
1707	Aldo-keto reductase family 1 member C3	AKR1C3	26.6737	26.6476	27.5411	26.3098	27.2922	24.4806
1708	Serine/threonine-protein kinase mTOR	MTOR	23.5417	22.4967	22.7043	23.0119	22.1552	22.3968
1709	Epidermal growth factor receptor substrate 15	EPS15	25.2104	24.6268	24.6878	24.2741	24.846	24.2649
1710	Caspase-3	CASP3	24.661	23.3566	24.1371	24.3075	24.3687	22.535
1711	40S ribosomal protein S27	RPS27	27.7797	28.4468	27.8349	28.0666	28.2177	27.7264
1712	Leucine-rich PPR motif-containing protein, mitochondrial	LRPPRC	30.1761	30.1225	30.1634	30.203	30.5663	30.2077
1713	3-ketoacyl-CoA thiolase, mitochondrial	ACAA2	22.4665	23.6987	23.2283	23.5884	22.8855	24.256
1714	60S ribosomal protein L35	RPL35	27.8435	28.5572	28.4245	28.5715	28.4906	28.0156
1715	Cyclin-dependent kinase 4 inhibitor C	CDKN2C	23.1721	23.5005	22.2852	21.6923	21.4931	22.3104
1716	Huntingtin	HTT	22.3144	22.865	21.7229	22.429	22.0534	21.3342
1717	Platelet-activating factor acetylhydrolase IB subunit alpha	PAFAH1B1	25.7533	26.2695	26.1815	26.2158	26.2831	26.0564
1718	Cell surface glycoprotein MUC18	MCAM	25.6189	25.5018	25.7024	25.7723	26.146	25.866
1719	DNA mismatch repair protein Msh2	MSH2	25.966	26.0202	26.1307	25.7479	26.4153	26.0962
1720	Glycerol-3-phosphate dehydrogenase, mitochondrial	GPD2	25.9446	25.9566	26.4462	26.1461	26.5692	26.3322
1721	Ran-specific GTPase-activating protein	RANBP1	28.2745	28.8617	28.6432	29.1745	29.723	27.8054
1722	Nicotinamide phosphoribosyltransferase	NAMPT	28.5767	28.4178	28.0523	28.6209	28.5274	24.5803
1723	26S protease regulatory subunit 6B	PSMC4	28.6148	29.1607	29.2961	28.9972	29.0255	28.2092
1724	Elongation factor Ts, mitochondrial	TSFM	25.7481	24.9105	25.9854	24.6259	25.0872	23.965
1725	Peptidyl-prolyl cis-trans isomerase C	PPIC	24.1389	24.6184	24.6111	24.4419	24.21	22.349
1726	Voltage-dependent anion-selective channel protein 2	VDAC2	31.6162	30.7539	31.707	31.2019	31.5621	30.5103
1727	Chromobox protein homolog 5	CBX5	23.246	23.5795	24.5527	23.4012	23.458	22.7258
1728	Ubiquitin carboxyl-terminal hydrolase 5	USP5	28.5515	28.6124	29.3222	28.6588	29.0137	28.6858
1729	Antigen KI-67	MKI67	24.2534	22.1764	23.1418	24.8735	24.8226	24.6943
1730	Ran GTPase-activating protein 1	RANGAP1	27.449	26.8572	27.8558	27.736	25.8889	27.297
1731	ATP-dependent DNA helicase Q1	RECQL	25.7939	25.3481	26.2038	26.0134	23.9099	25.9818
1732	Putative ribosomal RNA methyltransferase NOP2	NOP2	26.7439	26.9949	26.9796	26.9911	27.3593	27.2783
1733	Transcriptional regulator ATRX	ATRX	23.012	22.7987	22.1492	22.7294	22.6889	22.3184
1734	Adapter molecule crk	CRK	25.8208	25.6253	26.5659	25.5499	26.3426	23.8522
1735	Crk-like protein	CRKL	25.9456	25.9149	25.3405	25.5737	25.6205	24.0658
1736	Translation initiation factor IF-2, mitochondrial	MTIF2	23.0077	23.5588	22.2859	23.7858	23.2754	22.9211
1737	Lys-63-specific deubiquitinase BRCC36	BRCC3	21.6371	23.324	23.2794	22.7136	21.8256	22.5505
1738	60S ribosomal protein L27a	RPL27A	28.4414	28.9062	29.2217	29.233	29.0548	28.6759
1739	60S ribosomal protein L5	RPL5	28.8324	29.1371	29.2578	28.4954	29.6252	27.9753
1740	60S ribosomal protein L21	RPL21	28.5774	28.579	28.4662	28.5408	27.6786	27.4946
1741	40S ribosomal protein S9	RPS9	30.0452	30.31	30.4351	30.3345	30.3536	29.3376
1742	40S ribosomal protein S10	RPS10	28.1115	28.3157	28.6718	28.9696	28.8342	27.9947
1743	Microtubule-associated protein 1B	MAP1B	29.2565	28.9544	28.9453	29.0333	29.2556	28.864
1744	E3 ubiquitin-protein ligase NEDD4	NEDD4	21.5837	22.5637	22.816	21.2225	22.1458	22.3737
1745	Utrophin	UTRN	25.7941	25.5536	25.3647	26.1075	26.2712	24.6673
1746	Ras GTPase-activating-like protein IQGAP1	IQGAP1	29.9144	30.1184	29.5151	29.9371	30.2814	29.5793
1747	Dolichyl-diphosphooligosaccharide--protein glycosyltransferase subunit STT3A	STT3A	26.8947	26.1509	26.8488	26.1213	26.7133	26.5216
1748	F-actin-capping protein subunit alpha-2	CAPZA2	26.7313	26.3809	27.0762	26.4783	27.1646	25.2429
1749	Aldehyde dehydrogenase family 1 member A3	ALDH1A3	31.4982	31.4536	31.1145	31.6608	31.6962	29.1365
1750	Glutamine--tRNA ligase	QARS	29.1405	29.3764	29.5854	29.5057	29.6675	29.0987
1751	60S ribosomal protein L29	RPL29	28.288	28.8249	29.0637	29.1732	29.1788	28.1246
1752	Cytochrome b-c1 complex subunit Rieske, mitochondrial	UQCRFS1	25.3756	25.5539	25.9819	24.6511	25.1487	22.8256
1753	ATP synthase subunit O, mitochondrial	ATP5O	28.3149	28.4415	28.7434	27.7391	28.467	26.2827
1754	LIM and senescent cell antigen-like-containing domain protein 1	LIMS1	25.7535	25.094	25.4967	25.0962	25.7022	23.9015
1755	Prolyl endopeptidase	PREP	26.0128	26.9637	26.7928	27.276	26.8489	25.9841
1756	NADP-dependent malic enzyme	ME1	26.1485	25.8124	26.9543	26.5443	24.8104	25.4235
1757	Iron-responsive element-binding protein 2	IREB2	24.3869	23.4831	24.2487	23.366	24.8609	24.1181
1758	Coatomer subunit delta	ARCN1	28.6992	28.2342	28.8794	28.8726	23.8108	28.5646
1759	Lanosterol synthase	LSS	25.2356	25.8876	26.1149	25.7768	25.9879	25.616
1760	Glutamate--cysteine ligase regulatory subunit	GCLM	25.0422	25.7888	25.2205	25.9473	25.8761	24.2479
1761	26S proteasome non-ATPase regulatory subunit 8	PSMD8	26.3643	27.5419	26.6847	27.1352	27.3673	25.674
1762	Protein PRRC2A	PRRC2A	24.2315	23.6873	24.2179	24.2064	24.5866	23.4814
1763	Glutathione synthetase	GSS	26.8728	26.4327	26.3498	25.7824	25.8477	25.3045
1764	T-complex protein 1 subunit epsilon	CCT5	29.331	29.0083	30.0087	29.8769	27.9079	29.039
1765	Phosphatidylserine synthase 1	PTDSS1	24.6965	24.3778	24.5517	24.8951	25.5281	24.2214
1766	Nestin	NES	29.6599	29.4308	29.4597	29.7772	30.0422	29.6609
1767	Heat shock 70 kDa protein 13	HSPA13	29.9394	29.006	25.5603	23.8312	24.5611	29.8968
1768	Casein kinase I isoform alpha	CSNK1A1	24.2787	24.9486	24.1039	23.409	24.6291	22.1265
1769	CD97 antigen	CD97	25.836	25.8546	25.902	26.0949	26.31	26.2228
1770	MARCKS-related protein	MARCKSL1	28.1293	28.164	27.7703	27.3527	28.0337	27.2953
1771	Paxillin	PXN	29.2138	28.7379	29.1817	29.055	25.717	28.6543
1772	Calcium signal-modulating cyclophilin ligand	CAMLG	21.5847	21.5295	22.3398	21.3264	22.0299	20.9201
1773	4-trimethylaminobutyraldehyde dehydrogenase	ALDH9A1	27.5571	27.604	27.6359	27.6006	27.5209	27.8275
1774	60S ribosomal protein L34	RPL34	27.013	27.7297	27.9851	27.6792	27.394	27.5692
1775	Protein ERGIC-53	LMAN1	29.4459	29.5577	28.9202	29.3362	29.3746	25.374
1776	Nuclear autoantigenic sperm protein	NASP	27.7372	27.5278	27.7855	28.2544	26.9839	27.8369
1777	Fatty acid synthase	FASN	31.875	31.3431	31.2815	31.2484	31.2751	30.6329
1778	Deoxyhypusine synthase	DHPS	24.3902	24.919	24.1992	25.3828	25.3805	23.1413
1779	T-complex protein 1 subunit gamma	CCT3	29.9004	29.5127	30.1111	30.4239	24.8572	30.0737
1780	39S ribosomal protein L19, mitochondrial	MRPL19	24.4632	22.5768	24.2407	23.294	23.8033	21.1832
1781	Elongation factor Tu, mitochondrial	TUFM	28.355	29.0921	29.005	28.5762	28.7894	28.3249
1782	Alpha-aminoadipic semialdehyde dehydrogenase	ALDH7A1	30.4278	30.0842	29.724	29.6815	29.9721	26.1261
1783	Inositol polyphosphate 1-phosphatase	INPP1	22.2899	22.8917	22.4077	22.0462	22.4566	20.985
1784	Signal recognition particle 9 kDa protein	SRP9	24.7746	25.7288	25.1661	25.8537	25.0881	24.0265
1785	Alanine--tRNA ligase, cytoplasmic	AARS	28.9734	28.9739	29.4622	28.6422	29.1962	29.1859
1786	Cysteine--tRNA ligase, cytoplasmic	CARS	27.4948	27.8748	27.8927	27.8123	27.8044	27.3997
1787	Serine--tRNA ligase, cytoplasmic	SARS	28.9925	28.748	29.1666	29.4878	27.1838	28.8679
1788	Protein phosphatase 1F	PPM1F	26.2533	26.1455	25.5608	25.8327	25.3497	22.4597
1789	Proteasome subunit beta type-2	PSMB2	27.7838	27.4586	28.2238	27.2755	27.9292	25.2068
1790	DNA replication licensing factor MCM2	MCM2	27.7072	27.64	27.8073	27.8708	28.1282	27.6388
1791	Very long-chain specific acyl-CoA dehydrogenase, mitochondrial	ACADVL	28.7528	28.2548	28.9125	28.9472	22.8396	28.6815
1792	YLP motif-containing protein 1	YLPM1	25.59	25.3287	25.311	25.7698	26.0987	25.3866
1793	Transmembrane emp24 domain-containing protein 10	TMED10	27.3151	27.3605	27.892	27.6028	27.9906	27.1361
1794	RNA-binding protein 25	RBM25	28.5061	28.6607	28.6298	28.8457	29.134	28.6848
1795	Translation initiation factor eIF-2B subunit beta	EIF2B2	26.3984	27.2219	26.1533	26.1325	26.4223	24.4447
1796	Histidine triad nucleotide-binding protein 1	HINT1	26.5115	28.2562	26.3624	27.7764	27.4757	26.5022
1797	E3 SUMO-protein ligase RanBP2	RANBP2	26.9427	27.0573	26.76	27.3129	27.2254	26.614
1798	Regulator of G-protein signaling 19	RGS19	20.4307	19.9973	20.217	19.152	18.9216	18.6758
1799	Glycogen synthase kinase-3 alpha	GSK3A	19.7559	14.6482	22.6457	19.8	22.8803	22.167
1800	Glycogen synthase kinase-3 beta	GSK3B	24.4165	26.0638	25.9947	25.5093	24.7681	24.2954
1801	Cytosolic purine 5-nucleotidase	NT5C2	25.9223	25.7448	27.1222	26.6125	24.5561	25.125
1802	Selenide, water dikinase 1	SEPHS1	25.4486	25.2483	24.699	25.1503	24.8675	23.3727
1803	5-formyltetrahydrofolate cyclo-ligase	MTHFS	22.2542	22.675	22.8179	21.6031	21.8687	21.0765
1804	GMP synthase [glutamine-hydrolyzing]	GMPS	26.8501	27.4093	27.8061	27.8086	27.8997	26.9919
1805	Isocitrate dehydrogenase [NAD] subunit alpha, mitochondrial	IDH3A	27.338	27.3583	25.9927	26.5559	26.9172	25.3464
1806	Cysteine-rich protein 1	CRIP1	21.5094	22.2981	20.5504	22.3924	21.8537	19.8858
1807	Emerin	EMD	27.8877	28.1098	28.0876	27.3399	28.2512	26.9945
1808	Carnitine O-palmitoyltransferase 1, liver isoform	CPT1A	26.0796	26.2686	26.5493	26.936	27.2422	26.517
1809	Serpin B8	SERPINB8	25.9092	26.8032	27.1237	26.188	26.172	26.6836
1810	Serpin H1	SERPINH1	28.5938	29.4859	29.2503	29.0137	28.8961	28.5455
1811	PDZ and LIM domain protein 4	PDLIM4	25.0899	24.7395	25.1632	24.711	25.1967	24.0603
1812	Vasodilator-stimulated phosphoprotein	VASP	26.3685	26.4221	26.7633	26.5822	27.1323	26.7347
1813	Dynamin-2	DNM2	28.3421	27.9662	28.9363	27.998	28.7864	28.6052
1814	Methionine aminopeptidase 2	METAP2	26.4978	25.5501	26.3075	26.3763	19.831	26.0923
1815	Bis(5-nucleosyl)-tetraphosphatase [asymmetrical]	NUDT2	23.7152	24.7164	24.7196	24.3925	24.3682	24.1214
1816	Biotin--protein ligase	HLCS	23.1686	22.6857	21.8139	22.9689	22.2693	22.7359
1817	Kinetochore-associated protein 1	KNTC1	23.8266	24.3832	21.3586	23.8381	24.4187	23.6505
1818	Cyclin-dependent kinase 9	CDK9	23.6681	23.7078	23.2433	23.37	24.0102	21.7932
1819	60S ribosomal protein L14	RPL14	28.877	29.3317	29.1363	29.0208	29.2762	28.3639
1820	T-complex protein 1 subunit theta	CCT8	30.4441	29.7532	30.3659	30.68	29.6477	30.643
1821	T-complex protein 1 subunit delta	CCT4	30.2182	29.7737	29.9235	30.103	30.458	28.1741
1822	Poly(A) polymerase alpha	PAPOLA	24.4564	25.2755	25.3192	25.3326	25.7761	25.424
1823	Fragile X mental retardation syndrome-related protein 2	FXR2	23.4152	22.9756	24.2251	22.0742	22.5394	21.9657
1824	Ras-related protein Rab-7a	RAB7A	28.7413	28.8838	28.9748	28.3063	28.6513	26.4679
1825	Ras-related protein Rab-9A	RAB9A	23.6902	23.8693	24.1113	23.6581	24.0711	21.6954
1826	Ras-related protein Rab-13	RAB13	23.8948	24.0099	22.5634	22.506	22.9191	20.9666
1827	1-phosphatidylinositol 4,5-bisphosphate phosphodiesterase delta-1	PLCD1	21.2031	22.191	22.5324	22.3643	22.4417	20.866
1828	28S ribosomal protein S29, mitochondrial	DAP3	26.1752	26.2812	25.0727	25.15	25.4699	22.3855
1829	Dual specificity protein phosphatase 3	DUSP3	25.7128	26.2372	26.6749	26.3947	26.2064	25.2326
1830	Zinc finger protein 81	ZNF81	23.6664	24.4736	23.1069	22.9321	23.4261	22.6921
1831	Transcription activator BRG1	SMARCA4	25.3295	25.7994	24.8259	25.6431	25.9658	25.3476
1832	Translocon-associated protein subunit delta	SSR4	26.5504	27.0726	27.2584	27.0366	27.1811	26.2923
1833	B-cell receptor-associated protein 31	BCAP31	27.6245	27.5004	27.1888	27.616	27.7115	27.2784
1834	Thiopurine S-methyltransferase	TPMT	25.596	24.4444	25.0922	24.8484	25.319	24.1173
1835	Methyl-CpG-binding protein 2	MECP2	24.0807	23.8761	24.1919	24.3388	24.2363	24.0848
1836	Host cell factor 1	HCFC1	26.9402	27.0714	27.0032	27.3108	27.3291	27.071
1837	Caveolin-2	CAV2	22.4792	22.4755	22.9073	20.3926	20.2696	23.1289
1838	Succinate-semialdehyde dehydrogenase, mitochondrial	ALDH5A1	24.8881	24.6339	24.7336	24.9342	25.1689	20.8841
1839	Peroxisomal multifunctional enzyme type 2	HSD17B4	27.9568	28.2625	28.3542	27.8599	28.4505	27.2483
1840	26S proteasome non-ATPase regulatory subunit 7	PSMD7	28.4391	28.1386	26.6944	27.7229	27.9327	25.3774
1841	H(+)/Cl(-) exchange transporter 7	CLCN7	22.3356	21.1589	21.946	21.3605	22.8389	22.1143
1842	Vesicle-associated membrane protein 7	VAMP7	23.8077	23.2153	23.5215	23.5321	23.1643	22.3434
1843	NADH dehydrogenase [ubiquinone] 1 alpha subcomplex subunit 8	NDUFA8	24.3406	24.632	25.2111	25.1285	24.9522	24.5788
1844	Heterogeneous nuclear ribonucleoprotein A3	HNRNPA3	29.9011	29.8937	29.6901	29.7265	30.023	28.1997
1845	Heterogeneous nuclear ribonucleoprotein M	HNRNPM	30.0217	30.1147	30.232	30.4491	29.708	29.7849
1846	Importin subunit alpha-2	KPNA2	27.7415	27.3815	27.2652	27.3148	27.3048	23.3065
1847	Importin subunit alpha-1	KPNA1	27.5466	26.7948	27.5446	27.7178	25.4857	27.1337
1848	Rap1 GTPase-GDP dissociation stimulator 1	RAP1GDS1	26.5796	26.4569	25.9529	26.2934	26.3507	24.2779
1849	Dual specificity mitogen-activated protein kinase kinase 6	MAP2K6	23.8026	22.9703	23.2099	22.9623	23.8397	21.5499
1850	Arf-GAP domain and FG repeat-containing protein 1	AGFG1	25.2957	24.7489	25.8746	25.8336	24.8359	25.3803
1851	Heterogeneous nuclear ribonucleoprotein F	HNRNPF	29.5848	30.2175	30.0509	29.7983	29.9885	29.3283
1852	Signal transducer and activator of transcription 2	STAT2	24.0026	24.5418	23.8101	22.6955	21.6477	21.5757
1853	DNA mismatch repair protein Msh6	MSH6	25.7372	25.9976	25.0855	26.4116	26.4635	25.5942
1854	Guanine nucleotide exchange factor VAV2	VAV2	20.5767	20.0163	21.4377	20.2661	21.1912	20.7026
1855	RNA-binding protein 5	RBM5	21.9356	23.4871	21.8575	21.0691	23.0022	22.7167
1856	Ribonuclease UK114	HRSP12	23.2221	25.3827	24.2157	24.8495	24.8443	23.8634
1857	Spermine synthase	SMS	26.3718	26.7016	25.538	26.4565	26.4891	24.5148
1858	39S ribosomal protein L12, mitochondrial	MRPL12	20.9792	21.2409	21.2683	21.1979	20.6762	20.9244
1859	Thimet oligopeptidase	THOP1	24.8527	25.2244	25.1011	25.6257	25.8266	25.2663
1860	F-actin-capping protein subunit alpha-1	CAPZA1	29.1995	29.0822	29.7097	28.604	29.8075	27.9288
1861	High mobility group protein HMGI-C	HMGA2	24.2126	24.9964	25.0645	25.0992	25.0752	24.5321
1862	Cysteine-rich protein 2	CRIP2	28.639	28.5582	28.9793	27.8002	28.4492	26.083
1863	Nuclear pore complex protein Nup98-Nup96	NUP98	26.4092	26.1904	26.4016	25.8524	26.4293	26.0945
1864	Biliverdin reductase A	BLVRA	28.5866	28.6089	27.4085	28.2088	28.317	26.4377
1865	Tricarboxylate transport protein, mitochondrial	SLC25A1	26.7205	26.8243	26.7985	26.4962	26.3515	25.1078
1866	Arfaptin-2	ARFIP2	25.1255	25.3391	23.8293	25.0194	24.6809	23.5417
1867	Arfaptin-1	ARFIP1	23.554	24.1902	22.7557	23.3224	22.5777	21.9038
1868	Cytosolic Fe-S cluster assembly factor NUBP1	NUBP1	24.1774	24.0418	24.2074	23.7666	24.7194	21.659
1869	ATP-citrate synthase	ACLY	30.0693	29.811	30.161	29.4876	29.7438	29.6697
1870	Methionine aminopeptidase 1	METAP1	24.447	24.678	23.6517	24.4176	23.8976	21.2356
1871	Succinyl-CoA ligase [ADP/GDP-forming] subunit alpha, mitochondrial	SUCLG1	26.3209	25.5152	26.4253	25.6612	26.204	23.9039
1872	Diphosphomevalonate decarboxylase	MVD	25.3016	25.6807	24.1623	25.3145	24.1244	23.1149
1873	Coatomer subunit beta	COPB1	29.4049	29.274	29.8284	28.9374	29.6877	29.6545
1874	Coatomer subunit alpha	COPA	30.3771	30.5902	29.5918	30.1996	30.5235	29.6711
1875	Dipeptidyl peptidase 1	CTSC	24.5416	24.5956	24.5648	25.6843	25.4936	24.0301
1876	Cytochrome c-type heme lyase	HCCS	24.6858	24.2605	24.8146	20.0863	19.3617	19.1795
1877	Smoothelin	SMTN	22.6672	23.1562	23.4276	22.896	22.7725	22.0352
1878	Monocarboxylate transporter 1	SLC16A1	27.0148	26.7747	26.3247	26.8986	26.915	27.3081
1879	Protein transport protein Sec24C	SEC24C	30.4274	30.4935	30.4319	30.2686	30.517	30.3689
1880	Activated RNA polymerase II transcriptional coactivator p15	SUB1	26.5684	27.7772	27.8605	27.4798	27.5346	26.867
1881	Arginine--tRNA ligase, cytoplasmic	RARS	29.1679	28.7752	29.1742	29.3119	26.6029	29.106
1882	Tyrosine--tRNA ligase, cytoplasmic	YARS	28.1561	28.0142	28.1047	28.2706	27.3673	27.8633
1883	Sodium/potassium-transporting ATPase subunit beta-3	ATP1B3	24.5048	24.3623	23.6741	24.1072	24.64	21.0461
1884	UV excision repair protein RAD23 homolog A	RAD23A	27.3676	27.7607	26.274	26.7466	27.1034	23.3813
1885	UV excision repair protein RAD23 homolog B	RAD23B	27.7697	26.8689	28.2288	28.233	26.9072	27.2383
1886	Delta-1-pyrroline-5-carboxylate synthase	ALDH18A1	27.5916	27.882	27.7947	27.5533	27.9012	27.4216
1887	Alpha-soluble NSF attachment protein	NAPA	27.0971	26.5818	27.3908	27.1373	27.7567	25.5241
1888	Eukaryotic translation initiation factor 5	EIF5	28.3816	28.3359	28.2946	28.3318	28.7314	24.9187
1889	Solute carrier family 12 member 2	SLC12A2	26.4456	25.7996	26.0665	26.1707	26.2987	25.7621
1890	26S proteasome non-ATPase regulatory subunit 4	PSMD4	28.0977	27.6303	27.7713	27.4505	27.7605	24.6799
1891	Exportin-2	CSE1L	31.1131	32.0304	31.6092	31.6829	31.5102	31.5311
1892	Transitional endoplasmic reticulum ATPase	VCP	31.4382	31.5313	31.9358	31.1951	31.6238	31.5284
1893	Microfibrillar-associated protein 1	MFAP1	23.849	24.0021	23.4544	24.3939	24.7161	24.1647
1894	Mesencephalic astrocyte-derived neurotrophic factor	MANF	27.4982	28.8357	27.8628	28.1018	27.799	27.5273
1895	Caspase-7	CASP7	24.1176	24.1563	24.1822	22.3489	23.0819	22.6497
1896	Adenosine kinase	ADK	27.614	28.5945	28.3894	28.0613	28.0437	27.8998
1897	Laminin subunit beta-2	LAMB2	20.7904	21.2964	20.9567	21.249	22.1155	19.2632
1898	Cadherin-11	CDH11	25.7135	25.5866	25.8647	25.1612	25.1009	25.265
1899	NHP2-like protein 1	NHP2L1	25.3005	26.9413	26.1843	26.7505	26.5456	25.5594
1900	Succinyl-CoA:3-ketoacid coenzyme A transferase 1, mitochondrial	OXCT1	25.6788	25.5647	25.4126	25.4999	26.5733	20.2286
1901	Eukaryotic translation initiation factor 3 subunit B	EIF3B	29.3793	29.228	29.728	29.4978	29.9435	29.6881
1902	BH3-interacting domain death agonist	BID	23.1185	23.1471	23.3982	23.8444	23.5933	22.4047
1903	ATP synthase subunit f, mitochondrial	ATP5J2	24.4336	26.6845	25.3288	25.4922	26.2876	24.6478
1904	Ribosomal RNA processing protein 1 homolog A	RRP1	24.6753	25.0117	24.7303	24.5922	24.7851	24.032
1905	Methionine--tRNA ligase, cytoplasmic	MARS	28.8608	28.8552	29.4653	28.6914	29.4285	29.1355
1906	Integrin alpha-1	ITGA1	24.3911	24.7754	23.8919	23.8984	24.5529	23.7274
1907	AP-1 complex subunit sigma-2	AP1S2	22.299	22.8033	23.178	23.03	22.7683	22.1461
1908	ATP synthase subunit e, mitochondrial	ATP5I	25.0832	25.735	25.4305	25.7531	25.7052	24.9578
1909	Eukaryotic translation initiation factor 6	EIF6	28.5558	29.4901	28.9727	29.0582	29.698	28.1742
1910	C-terminal-binding protein 2	CTBP2	24.7918	25.8865	25.7775	25.4325	25.568	24.8036
1911	NADH dehydrogenase [ubiquinone] 1 alpha subcomplex subunit 6	NDUFA6	20.8044	21.5693	21.2374	23.3914	23.5699	20.5336
1912	Peroxisomal biogenesis factor 3	PEX3	22.4686	22.7796	21.488	22.3475	22.4128	20.8324
1913	3-keto-steroid reductase	HSD17B7	23.812	21.8908	23.8192	21.9995	22.9117	20.946
1914	Uncharacterized protein C21orf59	C21orf59	24.8028	24.1781	24.5074	23.8302	24.3543	23.1112
1915	Transmembrane protein 33	TMEM33	25.3669	25.5429	25.6494	25.7307	26.0186	23.5784
1916	Synaptojanin-2-binding protein	SYNJ2BP	25.1572	26.2399	25.6227	25.929	26.1717	25.624
1917	Nuclear pore complex protein Nup107	NUP107	25.581	25.4135	25.8157	24.9146	25.7356	25.6152
1918	Epiplakin	EPPK1	17.079	20.8179	25.9844	20.5961	25.911	25.3729
1919	Myotrophin	MTPN	25.4711	25.9731	25.9593	26.3981	26.5739	24.9058
1920	Guanine nucleotide-binding protein G(I)/G(S)/G(O) subunit gamma-2	GNG2	20.5504	22.4907	21.1005	20.8403	21.2725	20.3478
1921	Triosephosphate isomerase	TPI1	31.3293	32.6776	31.8628	31.9118	32.5612	30.6729
1922	Eukaryotic translation initiation factor 3 subunit E	EIF3E	27.1765	27.8124	27.4288	27.4022	27.0998	27.3634
1923	Protein transport protein Sec61 subunit beta	SEC61B	24.935	25.8258	25.7973	26.6118	26.5797	25.3322
1924	Eukaryotic initiation factor 4A-I	EIF4A1	30.3767	31.0251	30.9711	30.7064	30.8397	30.6697
1925	40S ribosomal protein S20	RPS20	27.825	29.2032	28.2716	28.6033	28.6648	28.3246
1926	Ribose-phosphate pyrophosphokinase 1	PRPS1	26.0478	25.7183	26.0324	25.1944	25.8761	24.6279
1927	Protein S100-A10	S100A10	26.0914	27.8588	26.5636	27.1894	27.9359	26.85
1928	Cell division control protein 42 homolog	CDC42	28.7299	28.6782	28.3147	28.0542	28.0857	26.499
1929			21.061	21.5027	21.1981	21.2814	19.4711	17.9962
1930	Destrin	DSTN	28.231	28.614	28.5007	28.4209	28.306	27.9481
1931	Ras-related protein Rab-8A	RAB8A	27.003	27.0147	27.1613	26.9401	27.231	25.6703
1932	Signal peptidase complex subunit 3	SPCS3	25.3054	25.3561	25.2665	24.9955	25.2439	24.1667
1933	Signal recognition particle 54 kDa protein	SRP54	26.4288	26.8647	26.6581	26.4859	26.4726	22.7032
1934	Ras-related protein Rab-4B	RAB4B	21.1833	21.4673	21.4909	20.005	21.591	20.2646
1935	Ras-related protein Rab-2A	RAB2A	26.5423	26.8823	26.6081	26.3307	26.8782	25.1252
1936	Ras-related protein Rab-5B	RAB5B	26.4826	26.8236	27.1056	26.4807	26.9798	25.8435
1937	Ras-related protein Rab-10	RAB10	28.145	28.4414	28.0923	28.0398	27.9919	26.2018
1938	Ubiquitin-conjugating enzyme E2 D3	UBE2D3	25.4201	26.7246	25.191	26.3948	25.4221	23.3372
1939	NEDD8-conjugating enzyme Ubc12	UBE2M	27.5529	27.9367	28.1824	27.9756	28.224	27.6318
1940	Ubiquitin-conjugating enzyme E2 K	UBE2K	25.3635	25.6293	26.1387	25.4415	25.5426	24.3632
1941	Ubiquitin-conjugating enzyme E2 N	UBE2N	27.8058	27.9875	27.2548	27.8551	28.0215	27.2529
1942	Ras-related protein Rab-14	RAB14	28.2707	28.1413	28.5368	28.1317	28.5994	26.4437
1943	Actin-related protein 3	ACTR3	28.5933	29.6182	29.566	29.3867	29.2127	28.6819
1944	Actin-related protein 2	ACTR2	27.71	28.5926	27.1691	27.8439	27.4815	26.2004
1945	Alpha-centractin	ACTR1A	27.6063	28.4617	28.2755	28.188	28.0696	27.5122
1946	COP9 signalosome complex subunit 2	COPS2	25.3151	25.9275	25.3882	25.7101	25.712	25.526
1947	ATP-binding cassette sub-family E member 1	ABCE1	28.476	27.9537	28.4479	28.7589	25.1334	28.3173
1948	Ras-related protein Rap-1b	RAP1B	23.705	24.2524	22.3815	24.4987	23.0212	20.6305
1949	Ras-related protein Rap-2b	RAP2B	25.0286	25.7891	26.0474	25.9382	26.1881	25.2704
1950	Protein max	MAX	25.1417	25.2838	25.4584	24.9572	25.5529	23.856
1951	40S ribosomal protein S3a	RPS3A	30.2648	29.2301	30.2779	29.7917	30.1133	28.6006
1952	60S ribosomal protein L26	RPL26	28.679	28.7452	29.0943	28.7017	28.8275	28.1768
1953	Proteasome activator complex subunit 3	PSME3	26.7986	26.161	26.7521	26.379	26.9539	25.5192
1954	60S ribosomal protein L15	RPL15	28.6629	28.7947	29.3434	29.1242	29.4002	27.1951
1955	60S ribosomal protein L27	RPL27	28.3726	28.9867	28.9766	29.0227	28.9182	28.8091
1956	Pterin-4-alpha-carbinolamine dehydratase	PCBD1	25.3256	27.0435	25.6073	26.5008	26.8834	25.437
1957	Transforming protein RhoA	RHOA	27.8595	27.7189	28.5314	27.3284	27.9729	25.0749
1958	10 kDa heat shock protein, mitochondrial	HSPE1	27.2916	28.7066	27.7945	27.9959	28.3062	27.4988
1959	cAMP-dependent protein kinase inhibitor alpha	PKIA	17.9589	19.5639	17.953	16.5459	18.3468	17.3486
1960	Ubiquitin-fold modifier 1	UFM1	21.3612	23.7158	21.9674	23.7135	23.8126	21.6695
1961	DDB1- and CUL4-associated factor 7	DCAF7	24.6094	24.1789	22.7141	23.3949	23.9113	21.6644
1962	WD repeat-containing protein 5	WDR5	25.5768	26.0342	25.5037	25.1109	25.8226	24.3157
1963	Nuclear transport factor 2	NUTF2	24.941	25.8516	25.8007	25.9371	26.0974	24.9701
1964	Heterogeneous nuclear ribonucleoprotein K	HNRNPK	31.5882	31.271	31.7124	31.812	30.1305	31.0503
1965		HNRNPK	24.9157	24.8558	25.2212	24.3388	25.2564	23.0858
1966	14-3-3 protein gamma	YWHAG	29.4322	29.5463	29.5214	29.4832	29.9392	28.8453
1967	40S ribosomal protein S7	RPS7	29.8264	29.4655	29.4082	29.6034	29.6601	27.7421
1968	Serine/threonine-protein phosphatase PP1-alpha catalytic subunit	PPP1CA	28.2844	28.4436	29.3931	28.7355	29.4434	27.1035
1969	Serine/threonine-protein phosphatase PP1-beta catalytic subunit	PPP1CB	25.4154	26.204	26.7778	26.3832	26.7389	25.2534
1970	26S protease regulatory subunit 4	PSMC1	29.0876	28.7456	28.7316	28.8685	29.2394	27.4221
1971	26S protease regulatory subunit 8	PSMC5	27.6774	27.6405	27.8621	28.5365	28.1951	27.9135
1972	40S ribosomal protein S8	RPS8	29.9653	30.5841	30.3596	30.5108	30.8351	29.5288
1973	Ubiquitin-conjugating enzyme E2 H	UBE2H	23.5129	23.6353	23.0456	23.221	23.0561	21.5728
1974	14-3-3 protein epsilon	YWHAE	30.7346	29.869	30.4902	30.1195	30.6083	29.2736
1975	40S ribosomal protein S14	RPS14	29.1981	29.8364	29.6984	29.8118	29.5156	29.0928
1976	40S ribosomal protein S23	RPS23	28.1226	28.227	28.3785	28.3101	28.1078	27.7179
1977	40S ribosomal protein S18	RPS18	29.5276	30.0814	29.7883	30.0358	29.9867	29.5616
1978	40S ribosomal protein S29	RPS29	25.0136	26.6787	25.2635	26.2764	26.0765	25.0999
1979	40S ribosomal protein S13	RPS13	28.1192	29.3018	29.7341	29.4857	29.2798	29.008
1980	40S ribosomal protein S11	RPS11	28.499	28.901	29.7047	29.0921	29.4518	28.5359
1981	Small nuclear ribonucleoprotein E	SNRPE	18.9718	24.3978	24.6037	24.4266	25.0079	23.5434
1982	U6 snRNA-associated Sm-like protein LSm3	LSM3	25.9015	25.7284	26.3865	26.2117	26.3067	25.7642
1983	U6 snRNA-associated Sm-like protein LSm6	LSM6	22.879	23.2261	22.6447	22.6396	23.4563	22.2661
1984	Small nuclear ribonucleoprotein Sm D1	SNRPD1	27.1557	29.2561	27.3241	28.4675	28.6748	27.6139
1985	Small nuclear ribonucleoprotein Sm D2	SNRPD2	27.9143	28.4807	28.1526	27.7798	28.7221	27.1238
1986	Thymosin beta-4	TMSB4X	26.291	27.1396	25.9491	26.3237	26.361	25.5583
1987	ADP-ribosylation factor 6	ARF6	23.2751	25.7562	25.4489	24.6538	24.8274	24.8051
1988	26S protease regulatory subunit 10B	PSMC6	28.5241	29.0142	28.4987	28.79	29.0998	27.4424
1989	Selenoprotein T	SELT	21.9049	20.7411	22.1521	21.6198	21.5342	20.5318
1990	TATA box-binding protein-like protein 1	TBPL1	21.8476	21.8836	22.1703	21.4599	20.2148	17.1006
1991	60S ribosomal protein L7a	RPL7A	30.8545	29.9183	30.7405	30.187	30.7023	29.0566
1992	DNA-directed RNA polymerase II subunit RPB7	POLR2G	26.2731	26.4169	26.4335	25.7597	26.7633	24.6339
1993	Eukaryotic peptide chain release factor subunit 1	ETF1	27.7801	28.0694	27.9736	27.6217	27.8203	27.2407
1994	Cellular nucleic acid-binding protein	CNBP	24.172	24.7029	24.7136	24.4882	24.4913	23.4381
1995			26.7265	27.2263	27.2356	27.088	26.8612	25.7813
1996	Protein yippee-like 5	YPEL5	26.4334	27.9899	21.4053	24.0298	23.7598	26.2286
1997	40S ribosomal protein S4, X isoform	RPS4X	30.3078	29.9524	30.2528	30.2333	30.314	29.0214
[truncated: 1,639 more rows]
