# Supplementary material for: Nordihydroguaiaretic acid impairs prostate cancer cell migration and tumor metastasis by suppressing neuropilin 1
Source: Oncotarget. 2016 Nov 15;7(52):86225–38. doi: 10.18632/oncotarget.13368 (PMC5349909; doi:10.18632/oncotarget.13368)
Supplement: Supplementary file 3 [file oncotarget-07-86225-s003.xlsx]

## Sheet: Sheet1
Table S2. Details of GO analysis
GO-ID	Description	p-value	Correlation p-value	Cluster frequency	Total frequency	Genes
44260	cellular macromolecule metabolic process	5.1566e-105	0	732/1494 48.9%	3498/14254 24.5%	RPL4 ATF2 MDC1 RPL5 RPL30 RNH1 RPL3 RPL31 TRRAP HNRNPU HNRNPR EPRS RPL8 RPL9 RPL6 RPL7 PCMT1 PSMD4 PSMD5 PSMD2 RPL36 AKT1 RPL35 DDX17 MED1 MBNL1 CSNK2A1 RPL21 PRKCB RPL23 CSNK2A2 RPL22 DAPK3 PRKCA MED4 WDR77 SF3B14 AR DDX39B WDR82 CLNS1A PSME3 KIAA0368 PSME1 TBPL1 RPL24 PRKD2 RPL27 RBCK1 RPL26 RPL29 RPL28 SF1 LRPAP1 SET ANAPC16 PRKDC RPN1 GATA4 PRKCZ MRPL13 ANAPC10 PRDX2 NCSTN RAD21 GAR1 PSMF1 ST…
9987	cellular process	1.1809e-98	2.7622e-95	1318/1494 88.2%	9343/14254 65.5%	ITSN2 ATF2 MDC1 TFRC ATP5C1 PSMD4 PSMD5 PSMD2 AKT1 PIDD MEF2A CSNK2A1 CSNK2A2 HSPG2 SND1 AR MYL6 DDX39B MYL1 CLNS1A PSME3 PSME1 TBPL1 RBCK1 HPD OPTN SF1 ATF4 IDO1 SET SAR1A COL13A1 ABCB7 DAZ4 PDGFA NCAPG GATA4 DAZ1 SLC5A3 MRPL13 NCAPH CIAO1 PRKAR2A COX2 SFN PSMF1 LYN NGFR CREBBP JUN NCAPH2 FN1 EIF2AK2 ERLIN2 COL1A1 EIF5 COL1A2 QARS EIF6 FASN STRN PSMG1 PSMG2 HRG LACRT FERMT2 FERMT3 NCAPG2 RPLP0 M…
43170	macromolecule metabolic process	3.7385e-96	5.8295e-93	779/1494 52.1%	4004/14254 28.0%	ATF2 MDC1 TFRC CAPNS1 PSMD4 PSMD5 PSMD2 AKT1 CSNK2A1 CSNK2A2 AR DDX39B CLNS1A PSME3 PSME1 TBPL1 RBCK1 SF1 SET GATA4 MRPL13 ADAMTS10 PSMF1 LYN NGFR CREBBP FN1 EIF2AK2 ERLIN2 COL1A1 EIF5 QARS EIF6 RPLP0 MED16 MED17 MED12 TRMT112 MED14 MED13 CASP10 RPLP2 JAK2 IKBKE JAK1 UPF1 DFFA RIPK3 RIPK2 SIRT7 MED27 MED26 SIRT1 DDB1 MED23 PSMA5 PSMA6 MMP14 PSMA3 MED24 SDHAF2 PSMA2 POT1 DLD MDFI APCS URM1 EGFR PS…
44237	cellular metabolic process	4.968e-74	5.81e-71	847/1494 56.6%	4977/14254 34.9%	ATF2 MDC1 ATP5C1 PSMD4 PSMD5 PSMD2 AKT1 CSNK2A1 CSNK2A2 AR DDX39B CLNS1A PSME3 PSME1 TBPL1 RBCK1 HPD SF1 ATF4 IDO1 SET GATA4 SLC5A3 MRPL13 CIAO1 COX2 SFN PSMF1 LYN NGFR CREBBP FN1 EIF2AK2 ERLIN2 EIF5 QARS EIF6 FASN RPLP0 MED16 MED17 MED12 TRMT112 MED14 MED13 SMPD1 RPLP2 JAK2 IKBKE JAK1 UPF1 DFFA LYPLA1 RIPK3 GSTO1 RIPK2 SIRT7 MED27 MED26 SIRT1 DDB1 MED23 PSMA5 PSMA6 PSMA3 MED24 SDHAF2 PSMA2 POT1 …
10467	gene expression	1.1717e-71	1.0963e-68	345/1494 23.0%	1257/14254 8.8%	EIF4A2 RPL4 TCERG1 RPL5 APP RPL30 HNRPDL RPL3 VARS CCNH RPL31 EIF4A3 HNRNPU HNRNPR EPRS RPL8 RPL9 RPL6 RPL7 RPS15 RPS14 RPS17 RPS16 SNRPD2 RPS19 SNRPD1 RPS18 PPP2R1A TRIM24 RPL36 RPL35 SNRPD3 RPS11 RPS10 PELO RPS13 RPS12 DDX17 MED1 MBNL1 RPL21 RPL23 KRT1 RPL22 MED4 WDR77 SRRM1 SF3B14 AR KARS DDX39B CLNS1A TBPL1 RPL24 TFAM RPL27 RPL26 RPL29 TP53 RPL28 SF1 DHX9 GATA4 KLK3 TRMT2A RPAP1 MRPL13 NCSTN …
90304	nucleic acid metabolic process	2.7665e-71	2.157e-68	377/1494 25.2%	1456/14254 10.2%	ATF2 TCERG1 MDC1 RPL5 APP HNRPDL RNH1 VARS CCNH EIF4A3 HNRNPU HNRNPR EPRS RPL7 RPS15 RPS14 RPS17 HERC2 RPS16 SNRPD2 RPS19 SNRPD1 PPP2R1A CHEK1 TRIM24 FBXO6 SNRPD3 DDX17 MED1 MBNL1 CIRBP MED4 WDR77 SRRM1 SF3B14 AR KARS DDX39B CLNS1A KCTD13 TBPL1 TFAM RPL26 TP53 SF1 SET DHX9 PRKDC GATA4 TRMT2A BRCC3 RPAP1 LARS PCBP1 RAD21 PCBP2 GAR1 TP53BP1 BTF3 BARD1 XRCC6 INTS1 XRCC5 GADD45A INTS3 SMARCA5 CDC7 PA…
16043	cellular component organization	4.2366e-66	2.8312e-63	531/1494 35.5%	2573/14254 18.0%	ITSN2 RB1 ATF2 RNH1 TFRC TRRAP EPRS SMC4 SMC2 EPS8 PSMD5 STMN1 AKT1 MPV17 MED1 MBNL1 PRKCB DAPK3 PRKCA MED4 WDR77 DYNC1LI1 DDX39B WDR82 CLNS1A TBPL1 RPL24 OPTN SF1 NUP205 SET ANAPC16 PRKDC PDGFA NCAPG PRKCZ ANAPC10 NCAPH PRDX3 PPP4C PRKAR2A RAD21 GAR1 RRS1 SERPINH1 SFN NGFR CREBBP JUN NCAPH2 PLK1 FN1 INO80 CDC6 COL1A1 PPP5C COL1A2 TADA2A QARS EIF6 TRIP6 MKS1 STRN PSMG1 PSMG2 HRG FERMT2 FERMT3 NCA…
44238	primary metabolic process	6.7396e-66	3.941e-63	861/1494 57.6%	5272/14254 36.9%	ATF2 MDC1 TFRC ATP5C1 CAPNS1 PSMD4 PSMD5 PSMD2 AKT1 CSNK2A1 CSNK2A2 AR DDX39B CLNS1A PSME3 PSME1 TBPL1 RBCK1 HPD SF1 ATF4 IDO1 SET GATA4 SLC5A3 MRPL13 ADAMTS10 COX2 SFN PSMF1 LYN NGFR CREBBP FN1 EIF2AK2 ERLIN2 NR0B2 EIF5 QARS EIF6 FASN RPLP0 MED16 MED17 MED12 TRMT112 MED14 MED13 CASP10 SMPD1 RPLP2 JAK2 IKBKE JAK1 UPF1 DFFA LYPLA1 RIPK3 RIPK2 SIRT7 MED27 MED26 SIRT1 DDB1 MED23 PSMA5 PSMA6 MMP14 PS…
6139	nucleobase, nucleoside, nucleotide and nucleic acid metabolic process	4.9871e-60	2.5922e-57	406/1494 27.1%	1783/14254 12.5%	ATF2 MDC1 RPL5 RNH1 ATP5C1 HNRNPU HNRNPR EPRS RPL7 DDX17 MED1 MBNL1 MED4 WDR77 SF3B14 AR DDX39B CLNS1A TBPL1 RPL26 SF1 SET PRKDC GATA4 LDHB RAD21 GAR1 SFN BTF3 BARD1 CDC7 PA2G4 CDC6 HNRNPL HNRNPM PPP5C HNRNPK TADA2A QARS HNRNPF HNRNPD HNRNPC FARSB TGFB1I1 MED16 PFAS MED17 MED12 ING5 MED14 MED13 TK1 UPF1 DFFA TPI1 SIRT7 MED27 TERF1 MED26 TERF2 SIRT1 WDR33 DDB1 MED23 MED24 POT1 GART URM1 ATP5A1 RPL…
8152	metabolic process	7.2282e-54	3.3814e-51	903/1494 60.4%	5939/14254 41.6%	ATF2 MDC1 TFRC ATP5C1 CAPNS1 PSMD4 PSMD5 PSMD2 AKT1 CSNK2A1 CSNK2A2 AR DDX39B CLNS1A PSME3 PSME1 TBPL1 RBCK1 HPD SF1 ATF4 IDO1 SET GATA4 SLC5A3 MRPL13 ADAMTS10 CIAO1 COX2 SFN PSMF1 LYN NGFR CREBBP FN1 EIF2AK2 ERLIN2 NR0B2 COL1A1 EIF5 QARS EIF6 FASN RPLP0 MED16 MED17 MED12 TRMT112 MED14 MED13 CASP10 SMPD1 RPLP2 JAK2 IKBKE JAK1 UPF1 DFFA LYPLA1 RIPK3 GSTO1 RIPK2 SIRT7 MED27 MED26 SIRT1 DDB1 MED23 P…
44085	cellular component biogenesis	9.3069e-54	3.958e-51	279/1494 18.6%	1049/14254 7.3%	RPL5 APP CCNH EIF4A3 EPRS RPL7 RPS15 RPS14 RPS17 RPS16 SNRPD2 RPS19 SNRPD1 PPP2R1A PSMD5 TRIM24 SNRPD3 MED1 MBNL1 SP110 ACTN1 CIRBP ACTN4 KRT5 MIF BCS1L MED4 GTPBP4 WDR77 HIST2H3A DDX39B ZW10 CLNS1A CSNK2B KCTD13 TBPL1 RPL24 TFAM RPL26 TLN1 HIST2H3D EZR TP53 HIST2H3C SF1 NUP205 SET STXBP3 PDGFA PRKCZ PRKAR2A GAR1 RRS1 APOE FADD APOB DECR1 CREBBP HIST1H4K HIST1H4L SMARCA5 PA2G4 PTK2 RPS25 RPS28 PP…
34641	cellular nitrogen compound metabolic process	1.5316e-52	5.9707e-50	432/1494 28.9%	2075/14254 14.5%	ATF2 MDC1 RPL5 RNH1 ATP5C1 HNRNPU HNRNPR EPRS RPL7 AKT1 DDX17 MED1 MBNL1 MED4 WDR77 SF3B14 AR DDX39B CLNS1A TBPL1 RPL26 HPD SF1 ATF4 IDO1 SET PRKDC GATA4 LDHB RAD21 GAR1 SFN BTF3 BARD1 CDC7 PA2G4 CDC6 HNRNPL HNRNPM GLUD1 PPP5C HNRNPK TADA2A QARS HNRNPF HNRNPD HNRNPC FARSB TGFB1I1 MED16 PFAS MED17 MED12 ING5 MED14 MED13 TK1 UPF1 DFFA TPI1 SIRT7 MED27 TERF1 MED26 TERF2 SIRT1 WDR33 DDB1 MED23 MED24 …
44267	cellular protein metabolic process	1.395e-51	5.02e-49	440/1494 29.4%	2148/14254 15.0%	RPL4 RPL5 RPL30 RPL3 RPL31 TRRAP EPRS RPL8 RPL9 RPL6 RPL7 PCMT1 PSMD4 PSMD5 PSMD2 RPL36 AKT1 RPL35 CSNK2A1 RPL21 PRKCB RPL23 CSNK2A2 RPL22 DAPK3 PRKCA WDR82 PSME3 KIAA0368 PSME1 RPL24 PRKD2 RPL27 RBCK1 RPL26 RPL29 RPL28 LRPAP1 ANAPC16 PRKDC RPN1 PRKCZ MRPL13 ANAPC10 PRDX2 NCSTN PSMF1 ST3GAL1 BARD1 LYN NGFR CREBBP ST13 PLK1 FN1 EIF2AK2 CDC7 ERLIN2 PPP5C EIF5 TADA2A QARS EIF6 CDK14 FARSB CDKN1A BTG…
6414	translational elongation	6.258e-51	2.0911e-48	73/1494 4.8%	98/14254 0.6%	RPL4 RPL5 RPL30 RPL3 VARS RPL31 RPLP0 RPL10A RPL8 RPL9 RPL6 RPL7 EEF1B2 RPS15 RPS4X RPS14 RPL7A RPS17 RPS16 RPS19 RPS18 RPL36 RPLP2 RPL35 RPS11 RPS10 RPS13 RPS12 RPS9 RPL21 RPS7 RPS8 RPL23 RPS5 RPL22 RPS6 RPL13A RPS3A RPSA TUFM EEF1A1 EEF1G NOV EEF1D RPL24 RPL27 RPL26 RPL29 RPL28 RPL10 RPL12 RPL11 RPS15A RPL14 RPS3 RPL13 RPL15 RPS2 RPS27A RPL18 RPL17 RPL23A EEF2 RPS26 RPS25 RPS28 RPS27 RPL27A RPS…
16070	RNA metabolic process	8.1067e-49	2.5282e-46	256/1494 17.1%	965/14254 6.7%	ATF2 TCERG1 RPL5 APP HNRPDL RNH1 VARS CCNH EIF4A3 HNRNPU HNRNPR EPRS RPL7 RPS15 RPS14 RPS17 RPS16 SNRPD2 RPS19 SNRPD1 PPP2R1A TRIM24 SNRPD3 DDX17 MED1 MBNL1 CIRBP MED4 WDR77 SRRM1 SF3B14 AR KARS DDX39B CLNS1A TBPL1 TFAM RPL26 TP53 SF1 DHX9 GATA4 TRMT2A LARS PCBP1 PCBP2 GAR1 BTF3 INTS1 INTS3 SMARCA5 PA2G4 HNRNPL HNRNPM RPS28 HNRNPK TADA2A QARS HNRNPF FUBP1 HNRNPD INTS5 RNPS1 ATM HNRNPC INTS6 RPS24…
48519	negative regulation of biological process	4.901e-48	1.4329e-45	416/1494 27.8%	2035/14254 14.2%	RB1 ATF2 ENO1 PHB2 PSMD4 PSMD5 PSMD2 MYC AKT1 PRKCA SCRIB GTPBP4 SND1 WDR77 AR PSME3 PSME1 VPS28 IDO1 LRPAP1 SET RPN1 PDGFA PRKCZ ANAPC10 PRDX3 PRDX2 COX2 SFN PSMF1 BARD1 BRAP NGFR CREBBP JUN EIF2AK2 PA2G4 CDC6 NR0B2 PRDX6 COL1A1 GIPC1 STRN PSMG2 HRG HOXD8 CDKN1A BTG1 TGFB1I1 MED12 ING5 TMSB4X TIMP1 JAK2 EMD DFFA SERPINB2 ANXA1 ANXA2 RIPK2 SIRT7 TERF1 TERF2 SIRT1 PSMA5 PSMA6 MMP14 PSMA3 COL2A1 PS…
6807	nitrogen compound metabolic process	7.4619e-47	2.0533e-44	435/1494 29.1%	2193/14254 15.3%	ATF2 MDC1 RPL5 RNH1 ATP5C1 HNRNPU HNRNPR EPRS RPL7 AKT1 DDX17 MED1 MBNL1 MED4 WDR77 SF3B14 AR DDX39B CLNS1A TBPL1 RPL26 HPD SF1 ATF4 IDO1 SET PRKDC GATA4 GNS LDHB RAD21 GAR1 SFN BTF3 BARD1 CDC7 PA2G4 CDC6 HNRNPL HNRNPM GLUD1 PPP5C HNRNPK TADA2A QARS HNRNPF HNRNPD HNRNPC FARSB TGFB1I1 MED16 PFAS MED17 MED12 ING5 MED14 MED13 TK1 UPF1 DFFA TPI1 SIRT7 MED27 TERF1 MED26 TERF2 SIRT1 WDR33 DDB1 MED23 ME…
65003	macromolecular complex assembly	2.9646e-46	7.7048e-44	204/1494 13.6%	691/14254 4.8%	CCNH EPRS RPS14 SNRPD2 SNRPD1 PPP2R1A PSMD5 TRIM24 SNRPD3 MED1 MBNL1 CIRBP MIF BCS1L MED4 WDR77 HIST2H3A DDX39B ZW10 CLNS1A CSNK2B TBPL1 RPL24 TFAM HIST2H3D TP53 HIST2H3C SF1 NUP205 SET STXBP3 PRKCZ PRKAR2A APOE FADD APOB DECR1 CREBBP HIST1H4K HIST1H4L SMARCA5 PTK2 RPS25 PPP5C HIST1H4A HIST1H4B QARS EIF6 HIST1H4H GRB2 PSMG1 HIST1H4I PSMG2 HIST1H4J HRG HIST1H4C HIST1H4D HIST1H4E FERMT3 HIST1H4F ME…
22607	cellular component assembly	1.1713e-45	2.8839e-43	244/1494 16.3%	928/14254 6.5%	APP CCNH EPRS RPS14 SNRPD2 SNRPD1 PPP2R1A PSMD5 TRIM24 SNRPD3 MED1 MBNL1 SP110 ACTN1 CIRBP ACTN4 KRT5 MIF BCS1L MED4 WDR77 HIST2H3A DDX39B ZW10 CLNS1A CSNK2B KCTD13 TBPL1 RPL24 TFAM TLN1 HIST2H3D EZR TP53 HIST2H3C SF1 NUP205 SET STXBP3 PDGFA PRKCZ PRKAR2A APOE FADD APOB DECR1 CREBBP HIST1H4K HIST1H4L SMARCA5 PTK2 RPS25 PPP5C HIST1H4A HIST1H4B QARS EIF6 TRIP6 MKS1 HIST1H4H STRN GRB2 PSMG1 HIST1H4I…
34645	cellular macromolecule biosynthetic process	1.6897e-45	3.9522e-43	260/1494 17.4%	1027/14254 7.2%	EIF4A2 RPL4 TCERG1 RPL5 RPL30 RNH1 RPL3 VARS CCNH RPL31 EPRS RPL8 RPL9 RPL6 RPL7 RPS15 RPS14 RPS17 RPS16 RPS19 RPS18 CHEK1 TRIM24 RPL36 RPL35 RPS11 RPS10 PELO RPS13 RPS12 MED1 RPL21 RPL23 COG3 RPL22 MED4 AR KARS KCTD13 TBPL1 RPL24 TFAM RPL27 RPL26 RPL29 TP53 RPL28 SET RPN1 GATA4 RPAP1 MRPL13 LARS APOE APOB ST3GAL1 BTF3 SMARCA5 EIF2AK2 CDC7 CDC6 RPS26 EXT2 AIMP2 RPS25 POLA2 RPS28 PPP5C RPS27 EIF5 …
19538	protein metabolic process	6.4201e-45	1.4302e-42	485/1494 32.4%	2603/14254 18.2%	RPL4 RPL5 RPL30 RPL3 TFRC RPL31 TRRAP EPRS RPL8 RPL9 RPL6 RPL7 PCMT1 CAPNS1 PSMD4 PSMD5 PSMD2 RPL36 AKT1 RPL35 CSNK2A1 RPL21 PRKCB RPL23 CSNK2A2 RPL22 DAPK3 PRKCA WDR82 PSME3 KIAA0368 PSME1 RPL24 PRKD2 RPL27 RBCK1 RPL26 RPL29 RPL28 LRPAP1 ANAPC16 PRKDC RPN1 PRKCZ MRPL13 ADAMTS10 ANAPC10 PRDX2 NCSTN SERPINH1 PSMF1 ST3GAL1 BARD1 LYN NGFR CREBBP ST13 PLK1 FN1 EIF2AK2 CDC7 ERLIN2 PPP5C EIF5 TADA2A QA…
9059	macromolecule biosynthetic process	8.9159e-45	1.8959e-42	262/1494 17.5%	1048/14254 7.3%	EIF4A2 RPL4 TCERG1 RPL5 RPL30 RNH1 RPL3 VARS CCNH RPL31 EPRS RPL8 RPL9 RPL6 RPL7 RPS15 RPS14 RPS17 RPS16 RPS19 RPS18 CHEK1 TRIM24 RPL36 RPL35 RPS11 RPS10 PELO RPS13 RPS12 MED1 RPL21 RPL23 COG3 RPL22 MED4 AR KARS KCTD13 TBPL1 RPL24 TFAM RPL27 RPL26 RPL29 TP53 RPL28 SET RPN1 GATA4 RPAP1 MRPL13 LARS SERPINH1 APOE APOB ST3GAL1 BTF3 SMARCA5 EIF2AK2 CDC7 CDC6 RPS26 COL1A1 EXT2 AIMP2 RPS25 POLA2 RPS28 P…
43933	macromolecular complex subunit organization	3.6372e-44	7.3978e-42	209/1494 13.9%	739/14254 5.1%	CCNH EPRS RPS14 SNRPD2 SNRPD1 PPP2R1A PSMD5 STMN1 TRIM24 SNRPD3 MED1 MBNL1 CIRBP MIF BCS1L MED4 WDR77 HIST2H3A DDX39B ZW10 CLNS1A CSNK2B TBPL1 RPL24 TFAM HIST2H3D TP53 HIST2H3C SF1 NUP205 SET STXBP3 PRKCZ PRKAR2A APOE FADD APOB DECR1 CREBBP HIST1H4K HIST1H4L SMARCA5 PTK2 RPS25 PPP5C HIST1H4A HIST1H4B QARS EIF6 HIST1H4H GRB2 PSMG1 HIST1H4I PSMG2 HIST1H4J HRG HIST1H4C HIST1H4D HIST1H4E FERMT3 HIST1…
48523	negative regulation of cellular process	4.2643e-44	8.3118e-42	382/1494 25.5%	1859/14254 13.0%	RB1 ATF2 HDAC10 EIF4A3 ENO1 PHB2 CDC20 RPS14 LGALS1 CDC23 TRIM28 PSMD4 PPP2R1A PSMD5 PEG10 FTH1 PSMD2 MYC CDC27 CHEK1 TRIM24 DAG1 AKT1 RPS13 SMARCC2 SP110 ACTN1 PRKCA SCRIB ACTN4 MIF GTPBP4 RUNX2 WDR77 MAPK8IP1 RUNX1 AR PSME3 CSNK2B KCTD13 PSME1 TRIB3 TP53 VPS28 IDO1 MACF1 SET STXBP3 RPN1 PDGFA TXN PRKCZ CDKN2AIP ANAPC10 PRDX3 ATP5B PRDX2 PDCD10 APOH COX2 INPP5K SFN APOE PSMF1 MAP4 SPTBN1 STAT5A …
51246	regulation of protein metabolic process	1.3171e-43	2.4645e-41	190/1494 12.7%	638/14254 4.4%	EIF4A2 APP NDUFA13 UBE2D4 UBE2D2 UBE2D3 EIF4A3 UBE2D1 PLAT SRP14 FGF1 FGF2 CTGF UBE2L3 CDC20 FGF7 CCND3 CDC23 CCND2 FNTA PSMD4 CCND1 PPP2R1A PSMD5 CDH1 PSMD2 CDC27 AKT1 EP300 NBN MAP3K5 MEN1 SKP1 PIAS4 MYLIP G6PD ANAPC7 IGFBP5 USP4 HGF UBE2E3 RPS5 IGFBP3 APLP1 CIRBP UBE2E1 PRKCA MIF GTPBP4 PIAS1 MAPK8IP1 HGS PSME3 SARNP PSME1 ANAPC4 TRIB3 PHIP ANAPC5 TP53 VPS28 ANAPC1 ANAPC2 VCP SET TSG101 PSMD11…
6412	translation	8.7991e-41	1.5832e-38	116/1494 7.7%	288/14254 2.0%	EIF4A2 RPL4 RPL5 RPL30 RPL3 VARS RPL31 EPRS RPL10A RPL8 RPL9 RPL6 RPL7 NARS EEF1B2 RPS15 RPS14 RPS17 RPS16 RPS19 RPS18 RPL36 RPL35 RPS11 RPS10 PELO RPS13 RPS12 RPS9 RPL21 RPS7 RPS8 RPL23 RPS5 RPL22 RPS6 RPSA TUFM EEF1A1 KARS RPL24 RPL27 RPL26 RPL29 RPL28 TARS MRPL13 LARS TPR YARS DARS SMAD1 EIF2AK2 EEF2 RPS26 AIMP2 RPS25 RPS28 COPS5 RPS27 EIF2S3 EIF5 QARS EIF6 NACA RPL27A RPS20 DHX29 IARS RPS21 R…
32268	regulation of cellular protein metabolic process	1.5512e-40	2.6875e-38	171/1494 11.4%	562/14254 3.9%	EIF4A2 APP NDUFA13 EIF4A3 UBE2D1 PLAT SRP14 FGF1 FGF2 CTGF CDC20 FGF7 CCND3 CDC23 CCND2 FNTA PSMD4 CCND1 PPP2R1A PSMD5 CDH1 PSMD2 CDC27 AKT1 EP300 NBN MAP3K5 MEN1 SKP1 PIAS4 MYLIP G6PD ANAPC7 IGFBP5 USP4 HGF RPS5 IGFBP3 APLP1 CIRBP UBE2E1 PRKCA MIF GTPBP4 PIAS1 MAPK8IP1 PSME3 SARNP PSME1 ANAPC4 TRIB3 PHIP ANAPC5 TP53 VPS28 ANAPC1 ANAPC2 VCP SET PSMD11 RBM8A PSMD13 DDX1 RPN1 PSEN2 CUL1 PDGFA DAZ1 …
6396	RNA processing	7.3508e-40	1.2281e-37	171/1494 11.4%	568/14254 3.9%	RPL5 APP HNRPDL EIF4A3 HNRNPU HNRNPR RPL10A RPL7 RPS15 EFTUD2 RPS14 FBL RPS17 RPS16 SNRPD2 RPS19 SNRPD1 PPP2R1A KHSRP SNRPD3 DDX17 MBNL1 RPS7 DIMT1 RPS6 APLP1 SSU72 GTF2F1 GTF2F2 WDR77 SRRM1 FTSJ3 SF3B14 PRPF4 PRPF6 KARS DDX39B DKC1 CLNS1A SNRPG NHP2 SRSF3 PPIH SNRPE SNRPF RPL26 SNRNP200 SNRPA SF1 SRSF9 SNRPB KHDRBS1 DDX5 RBM8A DHX9 DDX1 TRMT2A PRPF8 EMG1 ATXN1 PCBP1 PCBP2 GAR1 SMN2 SMN1 CPSF4 SM…
6996	organelle organization	1.7653e-38	2.8477e-36	302/1494 20.2%	1395/14254 9.7%	RB1 RNH1 HDAC10 TRRAP HDAC11 SMC4 SMC2 CDC20 EPS8 RPS14 CDC23 RPS6KA5 CDC27 STMN1 DAG1 AKT1 RCC1 MPV17 PELO SMARCC1 SMARCC2 PRKCB DAPK3 KRT8 PRKCA ACTN4 MIF BCS1L KRT9 DYNC1LI1 HIST2H3A WDR82 ZW10 KCTD13 TBPL1 RPL24 TFAM TLN1 HIST2H3D PFN1 EZR TP53 HIST2H3C OPTN SET ANAPC16 EPB41 PRKDC CTR9 NCAPG BRCC3 PRKCZ ANAPC10 NCAPH PRDX3 PPP4C RAD21 RRS1 INPP5K SFN TRPM7 APOE VASP CREBBP JUN XRCC6 SETDB1 H…
48518	positive regulation of biological process	2.9025e-38	4.526e-36	415/1494 27.7%	2207/14254 15.4%	RB1 ATF2 CAPNS1 PSMD4 PSMD5 PSMD2 MYC AKT1 MED1 PRKCB DAPK3 PRKCA SCRIB WDR77 AR DYNC1LI1 PSME3 PSME1 RBCK1 SF1 ATF4 IDO1 PRKDC RPN1 PDGFA GATA4 DAZ1 PRKCZ ANAPC10 CIAO1 PRDX3 NCSTN PRDX1 COX2 SSR1 SFN PSMF1 BARD1 LYN NGFR CREBBP JUN PLK1 CDC7 NR0B2 GLUD1 PPP5C GIPC1 TRIP6 HRG LACRT TMEM9B CDKN1A BTG1 TGFB1I1 MED17 MED12 PANX1 ING5 MED14 MED13 CASP10 SMPD1 TIMP1 IKBKG JAK2 LDLRAP1 IKBKE EMD IKBIP…
48522	positive regulation of cellular process	2.5319e-37	3.8207e-35	385/1494 25.7%	2003/14254 14.0%	RB1 ATF2 CAPNS1 PSMD4 PSMD5 PSMD2 MYC AKT1 MED1 PRKCB DAPK3 PRKCA SCRIB WDR77 AR DYNC1LI1 PSME3 PSME1 RBCK1 SF1 ATF4 IDO1 PRKDC RPN1 PDGFA GATA4 DAZ1 PRKCZ ANAPC10 CIAO1 PRDX3 NCSTN PRDX1 COX2 SSR1 SFN PSMF1 BARD1 LYN NGFR CREBBP JUN PLK1 CDC7 NR0B2 GLUD1 PPP5C GIPC1 TRIP6 HRG LACRT TMEM9B CDKN1A BTG1 TGFB1I1 MED17 MED12 PANX1 ING5 MED14 MED13 CASP10 SMPD1 TIMP1 IKBKG JAK2 LDLRAP1 IKBKE IKBIP DFF…
8380	RNA splicing	4.4885e-37	6.5616e-35	111/1494 7.4%	287/14254 2.0%	EIF4A3 HNRNPU HNRNPR EFTUD2 SNRPD2 SNRPD1 PPP2R1A KHSRP SNRPD3 MBNL1 GTF2F1 GTF2F2 WDR77 SRRM1 SF3B14 PRPF4 PRPF6 DDX39B CLNS1A SNRPG SRSF3 PPIH SNRPE SNRPF SNRNP200 SNRPA SF1 SRSF9 SNRPB DDX5 RBM8A DHX9 DDX1 PRPF8 PCBP1 PCBP2 SMN2 SMN1 CPSF7 FUS NONO CPSF3 CPSF2 QKI HNRNPL HNRNPM HNRNPK HNRNPF HNRNPD RNPS1 HNRNPC RBM25 DDX46 CELF3 YBX1 PRPF19 USP39 PPP1R9B SYNCRIP RBM4 PTBP1 SNRNP70 DHX15 RBM17 …
44419	interspecies interaction between organisms	9.0754e-36	1.2865e-33	118/1494 7.8%	328/14254 2.3%	EIF4A2 RB1 TFRC SMC2 IPO5 KDR EP300 BANF1 KPNA2 MAP3K5 KPNA1 SP110 HLA-B KRT8 HLA-A SND1 KARS DDX39B VDAC1 RBCK1 LAP3 TP53 PPIA KPNB1 TSG101 CUL5 COPB1 CUL2 CUL1 FBLN1 PIK3R1 PLCG1 FADD AP1M1 APOBEC3C LYN CPSF4 HSPA8 CREBBP JUN VCAM1 AMBP HMGA1 EIF2AK2 ISG15 COPS6 HNRNPK NACA SP1 ALB MDM2 GRB2 EIF4G1 ITGB1 YWHAE DDX3X ITGB3 RPLP0 PSIP1 SYNCRIP XPO1 C1QBP ITGAV CTSG ITGB6 IKBKG RBM15 SIRT1 SEPT2 T…
10941	regulation of cell death	2.1722e-33	2.9887e-31	210/1494 14.0%	867/14254 6.0%	ATF2 APP TIAL1 LGALS1 PPP2R1A FTH1 CHEK2 AKT1 MED1 ACTN1 DAPK3 PRKCA SCRIB ACTN4 MIF MAPK8IP1 PSME3 TP53 IDO1 PRKDC PRKCZ PRDX3 PRDX2 NCSTN PDCD10 APOH PRDX1 COX2 SFN APOE FADD STAT5A BARD1 NGFR JUN XRCC5 PRDX6 ATM PSMG2 HRG TOP2A NRP1 CDKN1A BTG1 FAF1 PCSK9 BRCA1 CASP10 SMPD1 RAC1 IKBKG JAK2 IKBKE CTSB IKBIP MST4 DFFA SERPINB2 ANXA1 RIPK3 RIPK2 TUBB NME2 TERF1 SIRT1 COL2A1 CD44 GSTP1 RPL11 XIAP …
43067	regulation of programmed cell death	1.7308e-32	2.3133e-30	207/1494 13.8%	860/14254 6.0%	ATF2 APP TIAL1 LGALS1 PPP2R1A CHEK2 AKT1 MED1 ACTN1 DAPK3 PRKCA SCRIB ACTN4 MIF MAPK8IP1 PSME3 TP53 IDO1 PRKDC PRKCZ PRDX3 PRDX2 NCSTN PDCD10 APOH PRDX1 COX2 SFN APOE FADD STAT5A BARD1 NGFR JUN XRCC5 PRDX6 ATM PSMG2 HRG TOP2A NRP1 CDKN1A BTG1 FAF1 PCSK9 BRCA1 CASP10 SMPD1 RAC1 IKBKG JAK2 IKBKE CTSB IKBIP MST4 DFFA SERPINB2 ANXA1 RIPK3 RIPK2 TUBB NME2 TERF1 SIRT1 COL2A1 CD44 GSTP1 RPL11 XIAP EGFR …
42981	regulation of apoptosis	1.1423e-31	1.4844e-29	204/1494 13.6%	852/14254 5.9%	ATF2 APP TIAL1 LGALS1 PPP2R1A CHEK2 AKT1 MED1 ACTN1 DAPK3 PRKCA SCRIB ACTN4 MIF MAPK8IP1 PSME3 TP53 IDO1 PRKDC PRKCZ PRDX3 PRDX2 NCSTN PDCD10 APOH PRDX1 COX2 SFN APOE FADD STAT5A BARD1 NGFR JUN XRCC5 PRDX6 ATM PSMG2 HRG TOP2A NRP1 CDKN1A BTG1 FAF1 PCSK9 BRCA1 CASP10 SMPD1 RAC1 IKBKG JAK2 IKBKE CTSB IKBIP MST4 DFFA SERPINB2 ANXA1 RIPK3 RIPK2 TUBB NME2 TERF1 SIRT1 COL2A1 CD44 GSTP1 RPL11 XIAP EGFR …
44265	cellular macromolecule catabolic process	7.1319e-31	9.017e-29	133/1494 8.9%	443/14254 3.1%	RNH1 CCNH MPG UBE2D2 UBE2D3 EIF4A3 UBE2D1 UBE2L3 CDC20 CDC23 PSMD4 PSMD5 CDH1 PSMD2 CDC27 PIM1 FBXO6 SKP1 MYLIP MED1 ANAPC7 USP4 UBE2E1 UBE4B KCTD10 PSME3 KIAA0368 KCTD13 PSME1 ANAPC4 ANAPC5 RBCK1 ANAPC1 ANAPC2 VCP TSG101 PSMD11 RBM8A CUL5 PSMD13 CUL3 RPN1 CUL2 PSEN2 CUL1 UBR1 PSEN1 ANAPC10 HSP90B1 NCSTN CCNB1 UBD UBR5 PCBP2 APOE PSMF1 APOB NGFR UBE2H HSPA5 ISG15 ERLIN2 ISG20 CDK7 CDC16 UBE2N HNR…
34622	cellular macromolecular complex assembly	5.2467e-30	6.459e-28	110/1494 7.3%	330/14254 2.3%	RPS14 TUBB6 SNRPD2 SNRPD1 PSMD5 TUBB3 HIST1H2AD EP300 SNRPD3 HIST1H2AA MBNL1 RPS6 CIRBP BCS1L TUBA4A PIAS1 WDR77 PRPF6 HIST2H3A DDX39B CLNS1A CSNK2B SNRPG RPL24 TFAM SNRPE SNRPF SNRNP200 HIST2H3D HIST2H3C SF1 SRSF9 SNRPB NUP205 SET DDX1 PXN ARL2 ADRB2 ATXN2 SMN2 SMN1 SMAD1 SMAD4 HIST1H4K HIST1H4L SMARCA5 ARPC4 PTK2 RPS25 DIAPH1 HIST1H4A HIST1H4B EIF6 CDK5 HIST1H4H PSMG1 HIST1H4I PSMG2 HIST1H4J HR…
34621	cellular macromolecular complex subunit organization	7.2172e-29	8.6569e-27	116/1494 7.7%	370/14254 2.5%	RPS14 TUBB6 SNRPD2 SNRPD1 PSMD5 TUBB3 STMN1 HIST1H2AD EP300 SNRPD3 HIST1H2AA MBNL1 RPS6 CIRBP BCS1L TUBA4A PIAS1 WDR77 PRPF6 HIST2H3A DDX39B CLNS1A CSNK2B SNRPG RPL24 TFAM SNRPE SNRPF SNRNP200 HIST2H3D HIST2H3C SF1 SRSF9 SNRPB NUP205 SET DDX1 PXN ARL2 ADRB2 ATXN2 SMN2 SMN1 SMAD1 SMAD4 HIST1H4K HIST1H4L SMARCA5 HMGA1 ARPC4 PTK2 RPS25 DIAPH1 HIST1H4A HIST1H4B EIF6 CDK5 HIST1H4H PSMG1 HIST1H4I PSMG2…
278	mitotic cell cycle	8.1866e-29	9.5742e-27	118/1494 7.8%	381/14254 2.6%	RB1 APP UBE2D1 SMC4 SMC2 CDC20 CDC23 PSMD4 CCND1 PSMD5 CDH1 PSMD2 CDC27 STMN1 PIM1 AKT1 RCC1 KPNA2 SKP2 SKP1 ANAPC7 HGF RPS6 UBE2E1 DYNC1LI1 CCNE1 ZW10 PSME3 PSME1 ANAPC4 RPL24 ANAPC5 ANAPC1 ANAPC2 KHDRBS1 PSMD11 ANAPC16 CUL5 PSMD13 CUL3 RPN1 CUL2 CUL1 NCAPG ANAPC10 NCAPH CCNB2 CCNB1 RAD21 RRS1 ABL1 PSMF1 GADD45A NEK6 RCC2 PLK1 CDC7 CDC6 PPP5C CDK6 STAG2 CDK4 CDK3 CDC16 CDK2 UBA3 MDM2 CDK1 CDK14 …
10604	positive regulation of macromolecule metabolic process	1.7483e-28	1.9947e-26	211/1494 14.1%	942/14254 6.6%	RB1 ATF2 APP CCNH EIF4A3 CDC20 CDC23 TRIM28 PSMD4 PSMD5 PSMD2 MYC CDC27 AKT1 SKP1 MED1 SMARCC1 SMARCC2 CIRBP PRKCA SCRIB MIF RUNX1 AR PSME3 PSME1 TRIB3 TP53 SF1 ATF4 PRKDC RPN1 PDGFA GATA4 KLK3 DAZ1 BRCC3 ANAPC10 APOE TP53BP1 PSMF1 STAT5A BARD1 LYN CREBBP JUN XRCC6 PLK1 SMARCA4 CDC16 LACRT TGFB1I1 PCSK9 BRCA1 MED17 MED12 ING5 MED14 MED13 HNF4A UIMC1 JAK2 RIPK2 NCOA6 TFE3 SIRT7 TERF2 PSMA5 PSMA6 P…
16071	mRNA metabolic process	2.9899e-28	3.3301e-26	115/1494 7.6%	370/14254 2.5%	ATF2 APP RNH1 EIF4A3 HNRNPU HNRNPR EFTUD2 SNRPD2 SNRPD1 KHSRP SNRPD3 MBNL1 APLP1 CIRBP SSU72 WDR77 SRRM1 SF3B14 PRPF4 PRPF6 DDX39B CLNS1A SNRPG SRSF3 PPIH SNRPE SNRPF SNRNP200 SNRPA SF1 SRSF9 SNRPB KHDRBS1 DDX5 RBM8A DHX9 DDX1 PRPF8 PCBP1 PCBP2 SMN2 SMN1 CPSF4 CPSF7 CPSF6 NONO CPSF3 CPSF2 QKI HNRNPL HNRNPM HNRNPK HNRNPF HNRNPD RNPS1 ATM HNRNPC RBM25 DDX46 CELF2 CELF3 YBX1 PRPF19 USP39 ELAVL1 SYNC…
9893	positive regulation of metabolic process	3.8705e-28	4.2108e-26	222/1494 14.8%	1020/14254 7.1%	RB1 ATF2 APP CCNH EIF4A3 CDC20 CDC23 TRIM28 PSMD4 PSMD5 PSMD2 MYC CDC27 AKT1 SKP1 MED1 SMARCC1 SMARCC2 CIRBP PRKCA SCRIB MIF RUNX1 AR PSME3 PSME1 TRIB3 TP53 SF1 ATF4 PRKDC RPN1 PDGFA GATA4 KLK3 DAZ1 BRCC3 ANAPC10 COX2 APOE TP53BP1 PSMF1 STAT5A BARD1 LYN CREBBP JUN XRCC6 PLK1 SMARCA4 CDC16 LACRT TGFB1I1 PCSK9 BRCA1 MED17 MED12 AKAP12 ING5 MED14 MED13 HNF4A UIMC1 JAK2 LDLRAP1 RIPK2 NCOA6 TFE3 NME2 …
7049	cell cycle	4.9863e-28	5.2902e-26	187/1494 12.5%	794/14254 5.5%	RB1 MDC1 APP CCNH BCCIP UBE2D1 MKI67 SMC4 SMC2 CDC20 CDC23 PSMD4 CCND1 PSMD5 CDH1 PSMD2 MYC CHEK2 CDC27 STMN1 CHEK1 PIM1 AKT1 RCC1 EP300 NBN KPNA2 SKP2 PELO MEN1 SKP1 ANAPC7 IST1 HGF RPS6 UBE2E1 LIG4 THAP1 DYNC1LI1 ILF3 MSH2 FANCD2 CCNE1 ZW10 PSME3 PSME1 ANAPC4 RPL24 ANAPC5 TP53 ANAPC1 ANAPC2 KHDRBS1 MACF1 TSG101 PSMD11 ANAPC16 CUL5 PSMD13 CUL3 RPN1 CUL2 CUL1 NCAPG ARL2 ANAPC10 NCAPH CCNB2 CCNB1 …
51247	positive regulation of protein metabolic process	5.1222e-28	5.2902e-26	103/1494 6.8%	310/14254 2.1%	EIF4A3 UBE2D1 FGF1 FGF2 CTGF CDC20 FGF7 CCND3 CDC23 CCND2 FNTA PSMD4 CCND1 PSMD5 CDH1 PSMD2 CDC27 AKT1 EP300 NBN MEN1 SKP1 PIAS4 MYLIP ANAPC7 HGF CIRBP UBE2E1 PRKCA MIF PIAS1 PSME3 PSME1 ANAPC4 TRIB3 ANAPC5 TP53 ANAPC1 ANAPC2 VCP PSMD11 PSMD13 RPN1 CUL1 KLK3 DAZ1 PSEN1 ANAPC10 CCNB1 APOE PSMF1 BARD1 LYN SMAD4 RBPMS HSPA5 PLK1 CDC16 UBE2N MDM2 CDK1 PIN1 LACRT ITGB3 LRRK2 DOCK7 BRCA1 RBM3 RPS4X SUM…
51726	regulation of cell cycle	5.202e-28	5.2902e-26	129/1494 8.6%	448/14254 3.1%	RB1 MDC1 APP TRRAP GMNN BCCIP CTGF UBE2L3 HERC5 CCND3 HERC2 CDC23 CCND2 FNTA CCND1 CDH1 MYC CHEK2 CHEK1 PIM1 AKT1 RCC1 FBXO6 NBN MEN1 CSNK2A1 CSNK2A2 RPS6 SCRIB MIF GTPBP4 THAP1 DYNC1LI1 MSH2 CCNE2 ZW10 RPL24 PHIP TP53 ANAPC2 KHDRBS1 MACF1 TSG101 CUL5 CUL3 CUL2 CUL1 BRCC3 ANAPC10 CCNB1 UBD TPR COX2 SFN CLSPN SKIL STAT5A BARD1 NGFR CREBBP JUN GADD45B GADD45A NEK6 INTS3 PLK1 ASNS CDC7 PA2G4 CDC6 SM…
9057	macromolecule catabolic process	6.048e-28	6.0197e-26	139/1494 9.3%	505/14254 3.5%	RNH1 CCNH MPG UBE2D2 UBE2D3 EIF4A3 UBE2D1 UBE2L3 CDC20 CDC23 PSMD4 PSMD5 CDH1 PSMD2 CDC27 PIM1 AKT1 FBXO6 SKP1 MYLIP MED1 ANAPC7 USP4 UBE2E1 UBE4B KCTD10 PSME3 NCL KIAA0368 KCTD13 PSME1 ANAPC4 ANAPC5 RBCK1 ANAPC1 ANAPC2 VCP TSG101 PSMD11 RBM8A CUL5 PSMD13 CUL3 RPN1 CUL2 PSEN2 CUL1 UBR1 PSEN1 GNS ANAPC10 HSP90B1 NCSTN CCNB1 UBD UBR5 PCBP2 APOE PSMF1 APOB NGFR UBE2H HSPA5 ISG15 ERLIN2 ISG20 CDK7 CD…
22402	cell cycle process	9.8236e-28	9.5739e-26	152/1494 10.1%	583/14254 4.0%	RB1 APP UBE2D1 MKI67 SMC4 SMC2 CDC20 CDC23 PSMD4 CCND1 PSMD5 CDH1 PSMD2 MYC CDC27 STMN1 CHEK1 PIM1 AKT1 RCC1 NBN KPNA2 SKP2 MEN1 SKP1 ANAPC7 HGF RPS6 UBE2E1 DYNC1LI1 ILF3 MSH2 FANCD2 CCNE1 ZW10 PSME3 PSME1 ANAPC4 RPL24 ANAPC5 TP53 ANAPC1 ANAPC2 KHDRBS1 MACF1 TSG101 PSMD11 ANAPC16 CUL5 PSMD13 CUL3 RPN1 CUL2 CUL1 NCAPG ANAPC10 NCAPH CCNB2 CCNB1 RAD21 RRS1 ABL1 PSMF1 SKIL MYH10 BARD1 GADD45A NEK6 RC…
44249	cellular biosynthetic process	1.0395e-27	9.924e-26	315/1494 21.0%	1682/14254 11.8%	EIF4A2 RPL4 TCERG1 RPL5 RPL30 RNH1 RPL3 VARS CCNH RPL31 ATP5C1 EPRS RPL8 RPL9 RPL6 RPL7 RPS15 RPS14 RPS17 RPS16 RPS19 RPS18 FLAD1 CHEK1 TRIM24 RPL36 AKT1 RPL35 RPS11 RPS10 PELO RPS13 RPS12 MED1 RPL21 RPL23 COG3 RPL22 MIF MED4 AR KARS KCTD13 TBPL1 RPL24 TFAM RPL27 RPL26 RPL29 TP53 RPL28 ATF4 IDO1 SET RPN1 GATA4 RPAP1 MRPL13 CIAO1 ATP5B LARS COX2 APOE APOB ST3GAL1 FDFT1 BTF3 SMARCA5 EIF2AK2 PYCR1 P…
44257	cellular protein catabolic process	3.0001e-27	2.8069e-25	103/1494 6.8%	316/14254 2.2%	UBE2D2 UBE2D3 UBE2D1 UBE2L3 CDC20 CDC23 PSMD4 PSMD5 CDH1 PSMD2 CDC27 PIM1 FBXO6 SKP1 MYLIP ANAPC7 USP4 UBE2E1 UBE4B KCTD10 PSME3 KIAA0368 KCTD13 PSME1 ANAPC4 ANAPC5 RBCK1 ANAPC1 ANAPC2 VCP TSG101 PSMD11 CUL5 PSMD13 CUL3 RPN1 CUL2 PSEN2 CUL1 UBR1 PSEN1 ANAPC10 HSP90B1 NCSTN CCNB1 UBD UBR5 PCBP2 PSMF1 NGFR UBE2H HSPA5 ISG15 ERLIN2 CDC16 UBE2N MDM2 CDK1 TGFB1I1 FAF1 PCSK9 TNFAIP1 USP39 CASP8 SEC61B …
31325	positive regulation of cellular metabolic process	3.1934e-27	2.9291e-25	212/1494 14.1%	968/14254 6.7%	RB1 ATF2 APP CCNH EIF4A3 CDC20 CDC23 TRIM28 PSMD4 PSMD5 PSMD2 MYC CDC27 AKT1 SKP1 MED1 SMARCC1 SMARCC2 CIRBP PRKCA SCRIB MIF RUNX1 AR PSME3 PSME1 TRIB3 TP53 SF1 ATF4 PRKDC RPN1 PDGFA GATA4 DAZ1 BRCC3 ANAPC10 COX2 APOE TP53BP1 PSMF1 STAT5A LYN CREBBP JUN XRCC6 PLK1 SMARCA4 CDC16 LACRT TGFB1I1 PCSK9 BRCA1 MED17 MED12 AKAP12 ING5 MED14 MED13 HNF4A UIMC1 JAK2 RIPK2 NCOA6 TFE3 NME2 SIRT7 TERF2 PSMA5 P…
51603	proteolysis involved in cellular protein catabolic process	5.5184e-27	4.9645e-25	102/1494 6.8%	313/14254 2.1%	UBE2D2 UBE2D3 UBE2D1 UBE2L3 CDC20 CDC23 PSMD4 PSMD5 CDH1 PSMD2 CDC27 PIM1 FBXO6 SKP1 MYLIP ANAPC7 USP4 UBE2E1 UBE4B KCTD10 PSME3 KIAA0368 KCTD13 PSME1 ANAPC4 ANAPC5 RBCK1 ANAPC1 ANAPC2 VCP TSG101 PSMD11 CUL5 PSMD13 CUL3 RPN1 CUL2 PSEN2 CUL1 UBR1 PSEN1 ANAPC10 HSP90B1 NCSTN CCNB1 UBD UBR5 PCBP2 PSMF1 NGFR UBE2H HSPA5 ISG15 ERLIN2 CDC16 UBE2N MDM2 CDK1 TGFB1I1 FAF1 TNFAIP1 USP39 CASP8 SEC61B USP30 …
32270	positive regulation of cellular protein metabolic process	5.9107e-27	5.217e-25	98/1494 6.5%	293/14254 2.0%	EIF4A3 UBE2D1 FGF1 FGF2 CTGF CDC20 FGF7 CCND3 CDC23 CCND2 FNTA PSMD4 CCND1 PSMD5 CDH1 PSMD2 CDC27 AKT1 EP300 NBN MEN1 SKP1 PIAS4 ANAPC7 HGF CIRBP UBE2E1 PRKCA MIF PIAS1 PSME3 PSME1 ANAPC4 TRIB3 ANAPC5 TP53 ANAPC1 ANAPC2 VCP PSMD11 PSMD13 RPN1 CUL1 DAZ1 PSEN1 ANAPC10 CCNB1 APOE PSMF1 LYN SMAD4 RBPMS HSPA5 PLK1 CDC16 UBE2N MDM2 CDK1 PIN1 LACRT ITGB3 LRRK2 DOCK7 BRCA1 RBM3 RPS4X SUMO1 SUMO3 SUMO2 DN…
30163	protein catabolic process	4.1726e-26	3.6147e-24	106/1494 7.0%	341/14254 2.3%	UBE2D2 UBE2D3 UBE2D1 UBE2L3 CDC20 CDC23 PSMD4 PSMD5 CDH1 PSMD2 CDC27 PIM1 AKT1 FBXO6 SKP1 MYLIP ANAPC7 USP4 UBE2E1 UBE4B KCTD10 PSME3 NCL KIAA0368 KCTD13 PSME1 ANAPC4 ANAPC5 RBCK1 ANAPC1 ANAPC2 VCP TSG101 PSMD11 CUL5 PSMD13 CUL3 RPN1 CUL2 PSEN2 CUL1 UBR1 PSEN1 ANAPC10 HSP90B1 NCSTN CCNB1 UBD UBR5 PCBP2 PSMF1 NGFR UBE2H HSPA5 ISG15 ERLIN2 CDC16 UBE2N MDM2 CDK1 TGFB1I1 FAF1 PCSK9 TNFAIP1 USP39 CASP…
31399	regulation of protein modification process	4.6398e-26	3.9464e-24	111/1494 7.4%	368/14254 2.5%	UBE2D1 FGF1 FGF2 CTGF CDC20 FGF7 CCND3 CDC23 CCND2 FNTA PSMD4 CCND1 PPP2R1A PSMD5 CDH1 PSMD2 CDC27 EP300 NBN MAP3K5 MEN1 SKP1 PIAS4 G6PD ANAPC7 USP4 HGF IGFBP3 UBE2E1 PRKCA MIF GTPBP4 PIAS1 MAPK8IP1 PSME3 PSME1 ANAPC4 TRIB3 PHIP ANAPC5 TP53 VPS28 ANAPC1 ANAPC2 SET PSMD11 PSMD13 RPN1 PSEN2 CUL1 PDGFA PSEN1 PRKCZ ANAPC10 CCNB1 PRKAR2A INPP5K PSMF1 LYN JUN GCKR SMAD4 RBPMS HSPA5 PLK1 CDK5 CDC16 UBE2…
50789	regulation of biological process	5.1425e-26	4.2958e-24	878/1494 58.7%	6547/14254 45.9%	ITSN2 ATF2 MDC1 CAPNS1 PSMD4 PSMD5 PSMD2 AKT1 PIDD MEF2A CSNK2A1 CSNK2A2 SND1 MYL4 AR EWSR1 PSME3 PSME1 TBPL1 RBCK1 MYL9 OPTN SF1 ATF4 IDO1 SET AIRE NPRL2 PDGFA GATA4 IQGAP1 DAZ1 SLC5A3 CIAO1 PRKAR2A COX2 SFN PSMF1 RSU1 LYN NGFR CREBBP JUN FN1 EIF2AK2 NR0B2 COL1A1 EIF5 COL1A2 STRN PSMG2 HRG LACRT TMEM9B FERMT2 FERMT3 ZNF251 MED19 MED16 MED15 MED17 MED12 PANX1 MED14 MED13 CASP10 MED10 SMPD1 IKBKG …
10605	negative regulation of macromolecule metabolic process	5.7045e-26	4.6817e-24	184/1494 12.3%	804/14254 5.6%	RB1 NDUFA13 HDAC10 KDM1A GMNN EIF4A3 UBE2D1 PLAT ENO1 SRP14 PHB2 FGF2 CDC20 RPS14 CDC23 FNTA TRIM28 PSMD4 PPP2R1A PSMD5 CDH1 PSMD2 CDC27 CFL1 TRIM24 RPS13 MEN1 PIAS4 G6PD SMARCC2 TLE1 ANAPC7 IGFBP5 USP4 FST HGF IGFBP3 UBE2E1 PRKCA MIF GTPBP4 SND1 RUNX2 PIAS1 ILF3 MSH2 PSME3 PSME1 ANAPC4 ANAPC5 TP53 VPS28 ANAPC1 ANAPC2 KHDRBS1 SET TSG101 PSMD11 PSMD13 RPN1 PSEN2 PHB TXN PSEN1 PRKCZ ANAPC10 CCNB1 H…
51276	chromosome organization	6.5567e-26	5.2883e-24	141/1494 9.4%	539/14254 3.7%	RB1 HDAC10 KDM1A TRRAP HDAC11 NR3C1 SMC4 SMC2 SMCHD1 CDC23 RPS6KA5 RUVBL2 CFL1 HIST1H2AD EP300 NBN HIST1H2AA PELO RAG1 MEN1 SMARCC1 SMARCC2 PRKCB DAPK3 UBE2E1 LIG4 PRKCA HIST2H3A MSH2 WDR82 FANCD2 DKC1 ZW10 HIST2H3D TP53 HIST2H3C SET PRKDC CTR9 NCAPG PHB BRCC3 SUPT6H NCAPH TAF5L CCNB1 ATXN7 RRS1 CREBBP XRCC6 CBX5 MLL4 SETDB1 HIST1H4K CBX3 XRCC5 HIST1H4L NCAPH2 CBX2 SMARCA5 HMGA1 INO80 SUPT5H SMAR…
51248	negative regulation of protein metabolic process	8.243e-26	6.5357e-24	80/1494 5.3%	214/14254 1.5%	YWHAE NDUFA13 HSP90AB1 YWHAB ITGB3 EIF4A3 UBE2D1 PLAT SRP14 CDC20 CDC23 PSMD4 PPP2R1A PSMD5 CDH1 PSMD2 CDC27 DNMT3B ITGAV TIMP1 MEN1 G6PD ANAPC7 IGFBP5 USP4 IGFBP3 UBE2E1 PRKCA GTPBP4 PSMA5 PSMA6 PSMA3 PSMA2 PSME3 PSME1 ANAPC4 ANAPC5 VPS28 ANAPC1 ANAPC2 SET PSMD11 PSMD13 RPN1 PSEN2 FURIN PSEN1 PRKCZ THBS1 ANAPC10 HDAC6 PSMA7 PPP2CA CCNB1 FZR1 PSMB5 PSMB2 PSMB3 PSMB1 IGF2BP1 FLNA INPP5K IGF2BP3 IG…
9892	negative regulation of metabolic process	9.9433e-26	7.7525e-24	193/1494 12.9%	866/14254 6.0%	RB1 HDAC10 EIF4A3 ENO1 PHB2 CDC20 RPS14 CDC23 TRIM28 PSMD4 PPP2R1A PSMD5 PSMD2 CDC27 TRIM24 AKT1 RPS13 SMARCC2 PRKCA MIF GTPBP4 SND1 RUNX2 PSME3 PSME1 TRIB3 TP53 VPS28 SET RPN1 PDGFA TXN PRKCZ ANAPC10 PRDX2 INPP5K APOE PSMF1 A2M BARD1 JUN SMARCA5 PA2G4 CDC6 NR0B2 SMARCA4 RPS26 STAG2 GIPC1 CDC16 HRG HOXD8 CDKN1A PCSK9 BRCA1 UIMC1 XPO5 TIMP1 SIRT7 TERF1 TERF2 SIRT1 PSMA5 PSMA6 PSMA3 PSMA2 RARA POT1…
6259	DNA metabolic process	2.9237e-25	2.2421e-23	136/1494 9.1%	517/14254 3.6%	MDC1 RNH1 CCNH MPG UBE2D3 BCCIP CTGF HERC2 CDH1 RUVBL2 CHEK1 PIM1 FBXO6 BANF1 NBN KPNA2 RAG1 MEN1 MED1 LIG4 MSH2 CCNE2 FANCD2 DKC1 KCTD13 TFAM TP53 PPIA VCP SET PRKDC PHB BRCC3 ATXN3 RAD21 ABL1 TP53BP1 CLSPN BARD1 XRCC6 XRCC5 GADD45A NONO INTS3 HMGA1 CDC7 CDC6 GADD45G ISG20 POLA2 CDK7 FAM175A CDK2 UBE2N CYCS ATM TOP2A TOP2B FEN1 MCM7 HMGB2 PSIP1 MCM10 TNFAIP1 BRCA1 HMGB1 PRPF19 ING5 SUMO1 CASP3 U…
33554	cellular response to stress	2.6469e-24	1.9972e-22	151/1494 10.1%	619/14254 4.3%	MDC1 CCNH MPG UBE2D3 BCCIP FGF1 HERC2 CCND1 CDH1 RUVBL2 CHEK2 CHEK1 PIM1 EP300 FBXO6 MPV17 NBN MAP3K5 PHLDA3 MEN1 MED1 G6PD TPM1 ATG9A LIG4 MAPK8IP1 MSH2 FANCD2 TP53 ATF4 VCP DHX9 PRKDC MAX PXN BRCC3 PSEN1 PRDX3 ATXN3 PRDX2 PRDX1 RAD21 UBR5 ABL1 SFN APOE TP53BP1 CLSPN BARD1 LYN TRAP1 JUN XRCC6 GCKR HSPA5 XRCC5 GADD45A NONO INTS3 PLK1 EIF2AK2 PYCR1 ASNS EIF2S1 PRDX6 GADD45G CDK7 FAM175A ALB UBE2N …
19941	modification-dependent protein catabolic process	3.2e-24	2.339e-22	92/1494 6.1%	284/14254 1.9%	UBE2D2 TGFB1I1 FAF1 UBE2D3 UBE2D1 TNFAIP1 USP39 UBE2L3 CDC20 CDC23 PSMD4 PSMD5 CDH1 PSMD2 CDC27 PIM1 FBXO6 SEC61B USP30 SKP1 MYLIP ANAPC7 USP4 UBE2E1 UBE4B UCHL5 DDB1 PSMA5 RNF144B PSMA6 PSMA3 KCTD10 PSMA2 PSME3 KIAA0368 KCTD13 PSME1 ANAPC4 ANAPC5 RBCK1 DTL ANAPC1 BIRC2 ANAPC2 USP13 VCP USP15 TSG101 PSMD11 CUL5 PSMD13 CUL3 RPN1 CUL2 CUL1 NEDD8 UBR1 RNF4 ANAPC10 PSMA7 HSP90B1 PPP2CB CCNB1 FZR1 PSM…
43632	modification-dependent macromolecule catabolic process	3.2e-24	2.339e-22	92/1494 6.1%	284/14254 1.9%	UBE2D2 TGFB1I1 FAF1 UBE2D3 UBE2D1 TNFAIP1 USP39 UBE2L3 CDC20 CDC23 PSMD4 PSMD5 CDH1 PSMD2 CDC27 PIM1 FBXO6 SEC61B USP30 SKP1 MYLIP ANAPC7 USP4 UBE2E1 UBE4B UCHL5 DDB1 PSMA5 RNF144B PSMA6 PSMA3 KCTD10 PSMA2 PSME3 KIAA0368 KCTD13 PSME1 ANAPC4 ANAPC5 RBCK1 DTL ANAPC1 BIRC2 ANAPC2 USP13 VCP USP15 TSG101 PSMD11 CUL5 PSMD13 CUL3 RPN1 CUL2 CUL1 NEDD8 UBR1 RNF4 ANAPC10 PSMA7 HSP90B1 PPP2CB CCNB1 FZR1 PSM…
32269	negative regulation of cellular protein metabolic process	3.2922e-24	2.3693e-22	75/1494 5.0%	201/14254 1.4%	YWHAE NDUFA13 HSP90AB1 YWHAB ITGB3 EIF4A3 UBE2D1 PLAT SRP14 CDC20 CDC23 PSMD4 PPP2R1A PSMD5 CDH1 PSMD2 CDC27 DNMT3B ITGAV TIMP1 MEN1 G6PD ANAPC7 IGFBP5 USP4 IGFBP3 UBE2E1 PRKCA GTPBP4 PSMA5 PSMA6 PSMA3 PSMA2 PSME3 PSME1 ANAPC4 ANAPC5 VPS28 ANAPC1 ANAPC2 SET PSMD11 PSMD13 RPN1 PSEN2 FURIN PSEN1 PRKCZ ANAPC10 HDAC6 PSMA7 PPP2CA CCNB1 FZR1 PSMB5 PSMB2 PSMB3 PSMB1 IGF2BP1 INPP5K IGF2BP3 IGF2BP2 BUB3 …
9058	biosynthetic process	4.1552e-24	2.9452e-22	319/1494 21.3%	1792/14254 12.5%	EIF4A2 RPL4 TCERG1 RPL5 RPL30 RNH1 RPL3 VARS CCNH RPL31 ATP5C1 EPRS RPL8 RPL9 RPL6 RPL7 RPS15 RPS14 RPS17 RPS16 RPS19 RPS18 FLAD1 CHEK1 TRIM24 RPL36 AKT1 RPL35 RPS11 RPS10 PELO RPS13 RPS12 MED1 RPL21 RPL23 COG3 RPL22 MIF MED4 AR KARS KCTD13 TBPL1 RPL24 TFAM RPL27 RPL26 RPL29 TP53 RPL28 ATF4 IDO1 SET RPN1 GATA4 RPAP1 MRPL13 CIAO1 ATP5B LARS SERPINH1 COX2 APOE APOB ST3GAL1 FDFT1 BTF3 SMARCA5 EIF2AK…
31324	negative regulation of cellular metabolic process	5.3502e-24	3.7356e-22	177/1494 11.8%	788/14254 5.5%	RB1 NDUFA13 HDAC10 KDM1A GMNN EIF4A3 UBE2D1 PLAT ENO1 SRP14 COMT PHB2 FGF2 CDC20 RPS14 CDC23 TRIM28 PSMD4 PPP2R1A PSMD5 CDH1 PSMD2 CDC27 CFL1 TRIM24 AKT1 EP300 RPS13 MEN1 PIAS4 G6PD SMARCC2 TLE1 ANAPC7 IGFBP5 USP4 FST HGF IGFBP3 APLP1 UBE2E1 PRKCA GTPBP4 RUNX2 PIAS1 ILF3 MSH2 PSME3 PSME1 ANAPC4 TRIB3 ANAPC5 TP53 VPS28 ANAPC1 ANAPC2 KHDRBS1 SET TSG101 PSMD11 PSMD13 RPN1 PSEN2 PDGFA PHB TXN PSEN1 P…
51704	multi-organism process	9.1063e-24	6.2646e-22	176/1494 11.7%	785/14254 5.5%	EIF4A2 RB1 APP TFRC ENO1 COMT CLU SMC2 IPO5 HERC5 PLAU CFL1 STMN1 KDR EP300 BANF1 KPNA2 B2M MAP3K5 KPNA1 MEN1 IFNAR2 MED1 SP110 HGF HLA-B KRT8 HLA-A GTF2F1 PGF SND1 AR KARS DDX39B VDAC1 RBCK1 LAP3 RPL29 TP53 PPIA KPNB1 IFNAR1 IDO1 TSG101 CUL5 COPB1 CUL2 CUL1 FBLN1 PIK3R1 PRDX3 PRDX2 PCBP2 COX2 PLCG1 FADD APOB TAC1 AP1M1 STAT5A APOBEC3C LYN CPSF4 HSPA8 CREBBP JUN VCAM1 AMBP HMGA1 EIF2AK2 ISG15 SEL…
6397	mRNA processing	1.0373e-23	7.0324e-22	96/1494 6.4%	309/14254 2.1%	APP RBM25 DDX46 CELF2 CELF3 EIF4A3 HNRNPU HNRNPR YBX1 PRPF19 USP39 EFTUD2 SYNCRIP RBM4 PTBP1 SNRPD2 SNRPD1 SNRNP70 KHSRP DHX15 SNRPD3 RBM17 PRMT5 MBNL1 NCBP1 APLP1 SSU72 PRPF40A PLRG1 PTBP2 WDR77 SRRM1 SF3B14 PRPF4 SFPQ PRPF6 NHP2L1 DDX39B HNRNPH1 CLNS1A SNRPG SRSF3 PPIH SNRPE SNRPA1 PABPC1 SNRPF HNRNPH3 SNRNP200 RBM23 SNRPA SF1 SRSF9 SNRPB KHDRBS1 DDX5 RBM8A DDX1 SRSF1 U2AF1 PRPF8 RBM15B PUF60 U…
31401	positive regulation of protein modification process	1.064e-23	7.1105e-22	81/1494 5.4%	233/14254 1.6%	ITGB3 LRRK2 DOCK7 UBE2D1 BRCA1 FGF1 FGF2 CTGF CDC20 FGF7 CCND3 CDC23 CCND2 FNTA PSMD4 CCND1 PSMD5 CDH1 PSMD2 CDC27 DNMT3B EP300 NBN JAK2 MEN1 SKP1 PIAS4 ANAPC7 RIPK2 HGF UBE2E1 PRKCA MIF TGFBR1 PIAS1 PSMA5 PSMA6 PSMA3 PSMA2 PSME3 PSME1 ANAPC4 HCLS1 TRIB3 ANAPC5 ITGA5 TP53 ANAPC1 CD44 ANAPC2 HDAC4 PSMD11 PSMD13 RPN1 CUL1 PSEN1 ANAPC10 PSMA7 CCNB1 FZR1 PSMB5 PSMB2 PSMB3 PSMB1 PSMF1 LYN SMAD4 RBPMS …
6461	protein complex assembly	1.4134e-23	9.1521e-22	131/1494 8.7%	507/14254 3.5%	CCNH IRS1 EPRS TUBB6 CDH2 PPP2R1A PSMD5 TUBB3 CDH1 TRIM24 PIM1 TGM2 MED1 ACOT13 MIF BCS1L MED4 GTF2F1 GTF2F2 TUBA4A ZW10 CSNK2B TBPL1 TFAM PPIH TP53 NUP205 VCP STXBP3 MAX PXN ARL2 ADRB2 PRKCZ CCNB1 PRKAR2A LPXN FADD SKIL MDN1 DECR1 DARS SMAD1 CREBBP SMAD4 SYT1 SMARCA5 HMGA1 ARPC4 PTK2 CDK9 DIAPH1 PPP5C CDK7 QARS CDK5 MDM2 CDK1 GRB2 PSMG1 MDM4 PSMG2 HRG FERMT3 PICALM YWHAB ILK MED16 MED17 MED12 SE…
70271	protein complex biogenesis	1.4134e-23	9.1521e-22	131/1494 8.7%	507/14254 3.5%	CCNH IRS1 EPRS TUBB6 CDH2 PPP2R1A PSMD5 TUBB3 CDH1 TRIM24 PIM1 TGM2 MED1 ACOT13 MIF BCS1L MED4 GTF2F1 GTF2F2 TUBA4A ZW10 CSNK2B TBPL1 TFAM PPIH TP53 NUP205 VCP STXBP3 MAX PXN ARL2 ADRB2 PRKCZ CCNB1 PRKAR2A LPXN FADD SKIL MDN1 DECR1 DARS SMAD1 CREBBP SMAD4 SYT1 SMARCA5 HMGA1 ARPC4 PTK2 CDK9 DIAPH1 PPP5C CDK7 QARS CDK5 MDM2 CDK1 GRB2 PSMG1 MDM4 PSMG2 HRG FERMT3 PICALM YWHAB ILK MED16 MED17 MED12 SE…
6511	ubiquitin-dependent protein catabolic process	1.4282e-23	9.1521e-22	90/1494 6.0%	279/14254 1.9%	UBE2D2 TGFB1I1 FAF1 UBE2D3 UBE2D1 TNFAIP1 USP39 UBE2L3 CDC20 CDC23 PSMD4 PSMD5 CDH1 PSMD2 CDC27 FBXO6 SEC61B USP30 SKP1 MYLIP ANAPC7 USP4 UBE2E1 UBE4B UCHL5 DDB1 PSMA5 RNF144B PSMA6 PSMA3 KCTD10 PSMA2 PSME3 KIAA0368 KCTD13 PSME1 ANAPC4 ANAPC5 RBCK1 DTL ANAPC1 BIRC2 ANAPC2 USP13 VCP USP15 TSG101 PSMD11 CUL5 PSMD13 CUL3 RPN1 CUL2 CUL1 NEDD8 UBR1 RNF4 ANAPC10 PSMA7 HSP90B1 PPP2CB CCNB1 FZR1 PSMB5 PS…
51443	positive regulation of ubiquitin-protein ligase activity	2.9981e-23	1.8953e-21	42/1494 2.8%	72/14254 0.5%	PSMD11 PSMD13 RPN1 CUL1 UBE2D1 ANAPC10 PSMA7 CDC20 CCNB1 FZR1 CDC23 PSMB5 PSMD4 PSMB2 PSMD5 PSMB3 CDH1 PSMD2 CDC27 PSMB1 PSMF1 SKP1 ANAPC7 PLK1 UBE2E1 PSMA5 PSMA6 PSMA3 PSMC5 PSMC6 PSMA2 PSME3 CDC16 UBE2N PSME1 CDK1 ANAPC4 PIN1 TRIB3 ANAPC5 ANAPC1 ANAPC2
50794	regulation of cellular process	1.0278e-22	6.4109e-21	830/1494 55.5%	6221/14254 43.6%	ITSN2 ATF2 MDC1 CAPNS1 PSMD4 PSMD5 PSMD2 AKT1 PIDD MEF2A CSNK2A1 CSNK2A2 SND1 MYL4 AR EWSR1 PSME3 PSME1 TBPL1 RBCK1 OPTN SF1 ATF4 IDO1 SET AIRE NPRL2 PDGFA GATA4 IQGAP1 DAZ1 CIAO1 PRKAR2A COX2 SFN PSMF1 RSU1 LYN NGFR CREBBP JUN FN1 EIF2AK2 NR0B2 COL1A1 EIF5 COL1A2 STRN PSMG2 HRG LACRT TMEM9B FERMT2 FERMT3 ZNF251 MED19 MED16 MED15 MED17 MED12 PANX1 MED14 MED13 CASP10 MED10 SMPD1 IKBKG JAK2 IKBKE J…
51716	cellular response to stimulus	1.8246e-22	1.1231e-20	203/1494 13.5%	987/14254 6.9%	MDC1 CCNH UBE2L3 LGALS1 HERC2 CHEK2 CHEK1 AKT1 FBXO6 MPV17 MED1 SMARCC1 PRKCA MIF MAPK8IP1 TRIB3 TP53 ATF4 DHX9 PRKDC GATA4 PIK3R1 BRCC3 PRDX3 PRDX2 LDHA PRKAR2A PRDX1 RAD21 GAR1 SFN APOE TP53BP1 STAT5A BARD1 LYN TRAP1 JUN XRCC6 XRCC5 GADD45A INTS3 PLK1 EIF2AK2 PYCR1 PRDX6 GADD45G COL1A1 UNC119 GRB2 ATM TOP2A CDKN1A FEN1 PCSK9 BRCA1 PRPF19 HNF4A UIMC1 IKBKG JAK2 IKBKE CTSD EMD MRPS28 UPF1 PARP1 R…
51351	positive regulation of ligase activity	2.7067e-22	1.6444e-20	42/1494 2.8%	75/14254 0.5%	PSMD11 PSMD13 RPN1 CUL1 UBE2D1 ANAPC10 PSMA7 CDC20 CCNB1 FZR1 CDC23 PSMB5 PSMD4 PSMB2 PSMD5 PSMB3 CDH1 PSMD2 CDC27 PSMB1 PSMF1 SKP1 ANAPC7 PLK1 UBE2E1 PSMA5 PSMA6 PSMA3 PSMC5 PSMC6 PSMA2 PSME3 CDC16 UBE2N PSME1 CDK1 ANAPC4 PIN1 TRIB3 ANAPC5 ANAPC1 ANAPC2
65007	biological regulation	2.8228e-22	1.693e-20	903/1494 60.4%	6934/14254 48.6%	ITSN2 ATF2 MDC1 TFRC CAPNS1 PSMD4 PSMD5 PSMD2 AKT1 PIDD MEF2A CSNK2A1 CSNK2A2 SND1 MYL4 AR EWSR1 CLNS1A PSME3 PSME1 TBPL1 RBCK1 MYL9 OPTN SF1 ATF4 IDO1 SET AIRE NPRL2 PDGFA GATA4 IQGAP1 DAZ1 SLC5A3 CIAO1 PRKAR2A COX2 SFN PSMF1 RSU1 LYN NGFR CREBBP JUN FN1 EIF2AK2 NR0B2 COL1A1 EIF5 COL1A2 STRN PSMG2 HRG LACRT TMEM9B FERMT2 FERMT3 ZNF251 MED19 MED16 MED15 MED17 MED12 PANX1 MED14 MED13 CASP10 MED10 …
71103	DNA conformation change	2.9986e-22	1.7347e-20	62/1494 4.1%	154/14254 1.0%	TOP2A TOP2B MCM7 NCAPG2 HP1BP3 HMGB2 HMGB1 SMC4 SMC2 HIST2H2AC HIST1H1D HIST1H2AD NBN HIST1H2AA HIST1H1B TOP3B H2AFY H2AFZ TOP3A H2AFX H2AFV HIST2H2BE HIST2H3A HIST4H4 POT1 TOP1 MCM6 HIST2H3D HIST2H3C MCM2 SET HIST1H2BJ HIST1H2BK NCAPG CENPA NCAPH TTN RECQL4 HIST2H4A HIST2H4B NPM1 HIST1H4K HIST1H4L NCAPH2 SMARCA5 HMGA1 MRE11A RAD50 HIST1H4A RAD51 HIST1H4B CDK1 ACIN1 HIST1H4H NCAPD2 HIST1H4I NCAPD…
10498	proteasomal protein catabolic process	3.0036e-22	1.7347e-20	59/1494 3.9%	141/14254 0.9%	FAF1 UBE2D3 UBE2D1 TNFAIP1 CDC20 CDC23 PSMD4 PSMD5 CDH1 PSMD2 CDC27 FBXO6 SEC61B SKP1 ANAPC7 UBE2E1 DDB1 PSMA5 PSMA6 PSMA3 KCTD10 PSMA2 PSME3 KIAA0368 KCTD13 PSME1 ANAPC4 ANAPC5 RBCK1 ANAPC1 BIRC2 ANAPC2 VCP PSMD11 PSMD13 CUL3 RPN1 CUL1 RNF4 ANAPC10 PSMA7 HSP90B1 PPP2CB CCNB1 FZR1 PSMB5 PSMB2 PSMB3 PSMB1 PCBP2 BUB3 PSMF1 HSPA5 AMFR ERLIN2 PSMC5 PSMC6 CDC16 CDK1
43161	proteasomal ubiquitin-dependent protein catabolic process	3.0036e-22	1.7347e-20	59/1494 3.9%	141/14254 0.9%	FAF1 UBE2D3 UBE2D1 TNFAIP1 CDC20 CDC23 PSMD4 PSMD5 CDH1 PSMD2 CDC27 FBXO6 SEC61B SKP1 ANAPC7 UBE2E1 DDB1 PSMA5 PSMA6 PSMA3 KCTD10 PSMA2 PSME3 KIAA0368 KCTD13 PSME1 ANAPC4 ANAPC5 RBCK1 ANAPC1 BIRC2 ANAPC2 VCP PSMD11 PSMD13 CUL3 RPN1 CUL1 RNF4 ANAPC10 PSMA7 HSP90B1 PPP2CB CCNB1 FZR1 PSMB5 PSMB2 PSMB3 PSMB1 PCBP2 BUB3 PSMF1 HSPA5 AMFR ERLIN2 PSMC5 PSMC6 CDC16 CDK1
51438	regulation of ubiquitin-protein ligase activity	5.3781e-22	3.0682e-20	44/1494 2.9%	83/14254 0.5%	PSMD11 PSMD13 RPN1 CUL1 UBE2D1 ANAPC10 PSMA7 CDC20 CCNB1 FZR1 CDC23 PSMB5 PSMD4 PSMB2 PSMD5 PSMB3 CDH1 PSMD2 CDC27 PSMB1 BUB3 PSMF1 SKP1 ANAPC7 CDKN2A PLK1 UBE2E1 PSMA5 PSMA6 PSMA3 PSMC5 PSMC6 PSMA2 PSME3 CDC16 UBE2N PSME1 CDK1 ANAPC4 PIN1 TRIB3 ANAPC5 ANAPC1 ANAPC2
51437	positive regulation of ubiquitin-protein ligase activity involved in mitotic cell cycle	5.7282e-22	3.2285e-20	39/1494 2.6%	66/14254 0.4%	PSMD11 PSMD13 RPN1 CUL1 UBE2D1 ANAPC10 PSMA7 CDC20 CCNB1 FZR1 CDC23 PSMB5 PSMD4 PSMB2 PSMD5 PSMB3 CDH1 PSMD2 CDC27 PSMB1 PSMF1 SKP1 ANAPC7 PLK1 UBE2E1 PSMA5 PSMA6 PSMA3 PSMC5 PSMC6 PSMA2 PSME3 CDC16 PSME1 CDK1 ANAPC4 ANAPC5 ANAPC1 ANAPC2
51439	regulation of ubiquitin-protein ligase activity involved in mitotic cell cycle	9.658e-22	5.3786e-20	40/1494 2.6%	70/14254 0.4%	PSMD11 PSMD13 RPN1 CUL1 UBE2D1 ANAPC10 PSMA7 CDC20 CCNB1 FZR1 CDC23 PSMB5 PSMD4 PSMB2 PSMD5 PSMB3 CDH1 PSMD2 CDC27 PSMB1 BUB3 PSMF1 SKP1 ANAPC7 PLK1 UBE2E1 PSMA5 PSMA6 PSMA3 PSMC5 PSMC6 PSMA2 PSME3 CDC16 PSME1 CDK1 ANAPC4 ANAPC5 ANAPC1 ANAPC2
22613	ribonucleoprotein complex biogenesis	1.0657e-21	5.8651e-20	70/1494 4.6%	194/14254 1.3%	RPL5 RPLP0 EIF4A3 PRPF19 USP39 RPL7 RPS15 RPS14 RPL7A FBL RPS17 RPS16 SNRPD2 RPS19 SNRPD1 SNRPD3 PRMT5 MBNL1 NCBP1 RPS7 DIMT1 RPS6 CIRBP SIRT1 GTPBP4 WDR77 FTSJ3 PRPF6 NHP2L1 DDX39B DKC1 CLNS1A MRTO4 SNRPG NHP2 RPL24 SNRPE SNRPF RPL26 SNRNP200 SF1 SRSF9 SNRPB DDX1 SRSF1 RPL11 DDX21 EMG1 ATXN2 NRAP EXOSC8 GAR1 RRS1 SMN2 RPL14 SMN1 SRSF10 EXOSC2 SF3A3 NOP58 NPM1 SF3A1 CDKN2A PA2G4 TARBP2 RPS25 RPS2…
51340	regulation of ligase activity	3.4974e-21	1.9024e-19	44/1494 2.9%	86/14254 0.6%	PSMD11 PSMD13 RPN1 CUL1 UBE2D1 ANAPC10 PSMA7 CDC20 CCNB1 FZR1 CDC23 PSMB5 PSMD4 PSMB2 PSMD5 PSMB3 CDH1 PSMD2 CDC27 PSMB1 BUB3 PSMF1 SKP1 ANAPC7 CDKN2A PLK1 UBE2E1 PSMA5 PSMA6 PSMA3 PSMC5 PSMC6 PSMA2 PSME3 CDC16 UBE2N PSME1 CDK1 ANAPC4 PIN1 TRIB3 ANAPC5 ANAPC1 ANAPC2
31400	negative regulation of protein modification process	5.0596e-21	2.7206e-19	57/1494 3.8%	139/14254 0.9%	YWHAE YWHAB UBE2D1 CDC20 CDC23 PSMD4 PPP2R1A PSMD5 CDH1 PSMD2 CDC27 DNMT3B MEN1 G6PD ANAPC7 USP4 IGFBP3 UBE2E1 PRKCA GTPBP4 PSMA5 PSMA6 PSMA3 PSMA2 PSME3 PSME1 ANAPC4 ANAPC5 VPS28 ANAPC1 ANAPC2 SET PSMD11 PSMD13 RPN1 PSEN2 PSEN1 PRKCZ ANAPC10 PSMA7 PPP2CA CCNB1 FZR1 PSMB5 PSMB2 PSMB3 PSMB1 INPP5K BUB3 PSMF1 SNCA JUN CDKN2A PSMC5 PSMC6 CDK5 CDC16
65009	regulation of molecular function	7.6892e-21	4.0875e-19	210/1494 14.0%	1066/14254 7.4%	RB1 ATF2 APP HERC5 CDC20 CDC23 PSMD4 PPP2R1A PSMD5 PSMD2 CDC27 CHEK1 AKT1 SKP1 PRKCA SCRIB ACTN4 MIF GTPBP4 MAPK8IP1 MYL4 AR PSME3 CSNK2B PSME1 TRIB3 RBCK1 LAP3 TP53 LRPAP1 EPB41 NPRL2 RPN1 PRKCZ ANAPC10 PRDX3 PRDX2 NCSTN PDCD10 APOH PRKAR2A SFN APOE PSMF1 JUN GADD45B GADD45A PLK1 CDC6 SMARCA4 GADD45G CDC16 CALM3 HRG CALM1 CALM2 CDKN1A GDI2 PCSK9 IKBKG JAK2 LDLRAP1 GIT1 CTSB NDEL1 CAP1 RIPK2 TERF…
31396	regulation of protein ubiquitination	7.9674e-21	4.1878e-19	53/1494 3.5%	123/14254 0.8%	LRRK2 UBE2D1 BRCA1 CDC20 CDC23 PSMD4 PSMD5 CDH1 PSMD2 CDC27 SKP1 ANAPC7 USP4 RIPK2 UBE2E1 GTPBP4 PSMA5 PSMA6 PSMA3 PSMA2 PSME3 PSME1 ANAPC4 TRIB3 ANAPC5 VPS28 ANAPC1 ANAPC2 PSMD11 PSMD13 RPN1 CUL1 ANAPC10 PSMA7 CCNB1 FZR1 PSMB5 PSMB2 PSMB3 PSMB1 UBQLN1 BUB3 PSMF1 HSPA5 CDKN2A PLK1 PSMC5 PSMC6 CDK5 CDC16 UBE2N CDK1 PIN1
10608	posttranscriptional regulation of gene expression	1.1217e-20	5.8304e-19	78/1494 5.2%	241/14254 1.6%	EIF4A2 ATF2 APP NDUFA13 EIF4A3 HNRNPU HSPB1 YBX1 SRP14 ELAVL1 RBM3 RPS4X SYNCRIP AKT1 EP300 NOS1 NCK1 EIF5B UPF1 MYLIP NCBP1 IGFBP5 USP4 HGF RPS5 COG3 APLP1 CIRBP APOA1 PRKCA GTPBP4 SND1 SARNP DSG1 PABPC1 DSC1 RBM8A DHX9 PRKDC DDX1 DAZ1 THBS1 CDKN2AIP NAPG HSPD1 ATXN2 IGF2BP1 EIF4H GCN1L1 MAPK1 FLNA IGF2BP3 IGF2BP2 VHL EIF4E SMAD1 TIA1 CDKN2A NOS3 PA2G4 EIF2S1 TARBP2 QKI VEGFA EIF5 EIF3K PRKRA GI…
50790	regulation of catalytic activity	1.196e-20	6.1485e-19	187/1494 12.5%	910/14254 6.3%	RB1 ATF2 APP IRS1 PDCD6 TNC BCCIP UBE2D1 FGF2 CTGF HERC5 CDC20 CCND3 CDC23 CCND2 FNTA PSMD4 CCND1 PPP2R1A PSMD5 CDH1 PSMD2 CDC27 CHEK1 PIM1 AKT1 NBN MAP3K5 TGM2 RAG1 MEN1 SKP1 ANAPC7 HGF TPM1 APLP1 UBE2E1 NOSIP PRKCA SCRIB GTPBP4 MAPK8IP1 MYL4 AR MSH2 CCNE2 PSME3 COL4A3 PSME1 ANAPC4 TRIB3 ANAPC5 LAP3 TP53 DSC1 ANAPC1 ANAPC2 GNAZ VCP PSMD11 SHC1 PSMD13 NPRL2 RPN1 PSEN2 CUL1 PSEN1 ADRB2 PRKCZ ANAPC…
44092	negative regulation of molecular function	1.5186e-20	7.7218e-19	103/1494 6.8%	378/14254 2.6%	RB1 KDM1A UBE2D1 CDC20 CDC23 PSMD4 PPP2R1A PSMD5 CDH1 PSMD2 CDC27 PIM1 AKT1 RAG1 MEN1 ANAPC7 APLP1 UBE2E1 NOSIP PRKCA GTPBP4 MAPK8IP1 PSME3 PSME1 ANAPC4 TRIB3 ANAPC5 RBCK1 TP53 ANAPC1 ANAPC2 GNAZ LRPAP1 PSMD11 PSMD13 NPRL2 RPN1 PSEN1 ADRB2 PRKCZ ANAPC10 PRDX3 PRDX2 SFN APOE PSMF1 JUN GADD45B HSPA5 GADD45A GADD45G NR4A1 CDC16 CALM3 CALM1 CALM2 GSK3B CDKN1A PCSK9 ILK SPRED1 SUMO1 CASP3 JAK2 YWHAG A…
31398	positive regulation of protein ubiquitination	2.4564e-20	1.2356e-18	46/1494 3.0%	97/14254 0.6%	PSMD11 PSMD13 LRRK2 RPN1 CUL1 UBE2D1 BRCA1 ANAPC10 PSMA7 CDC20 CCNB1 FZR1 CDC23 PSMB5 PSMD4 PSMB2 PSMD5 PSMB3 CDH1 PSMD2 CDC27 PSMB1 PSMF1 SKP1 ANAPC7 HSPA5 RIPK2 PLK1 UBE2E1 PSMA5 PSMA6 PSMA3 PSMC5 PSMC6 PSMA2 PSME3 CDC16 UBE2N PSME1 CDK1 ANAPC4 PIN1 TRIB3 ANAPC5 ANAPC1 ANAPC2
31145	anaphase-promoting complex-dependent proteasomal ubiquitin-dependent protein catabolic process	3.9426e-20	1.9621e-18	37/1494 2.4%	65/14254 0.4%	PSMD11 PSMD13 RPN1 UBE2D1 ANAPC10 PSMA7 CDC20 CCNB1 FZR1 CDC23 PSMB5 PSMD4 PSMB2 PSMD5 PSMB3 CDH1 PSMD2 CDC27 PSMB1 BUB3 PSMF1 ANAPC7 UBE2E1 PSMA5 PSMA6 PSMA3 PSMC5 PSMC6 PSMA2 PSME3 CDC16 PSME1 CDK1 ANAPC4 ANAPC5 ANAPC1 ANAPC2
44248	cellular catabolic process	1.1186e-19	5.5081e-18	165/1494 11.0%	778/14254 5.4%	RNH1 CCNH MPG UBE2D2 UBE2D3 EIF4A3 UBE2D1 COMT UBE2L3 CDC20 CDC23 PSMD4 PSMD5 CDH1 PSMD2 CDC27 PIM1 FBXO6 SKP1 MYLIP MED1 ANAPC7 USP4 ATG9A UBE2E1 UBE4B SDHA SDHB ACLY KCTD10 PSME3 KIAA0368 KCTD13 PSME1 ANAPC4 ANAPC5 RBCK1 HPD ANAPC1 IDO1 ANAPC2 VCP TSG101 PSMD11 RBM8A CUL5 PSMD13 CUL3 PXN RPN1 CUL2 PSEN2 CUL1 UBR1 PSEN1 ANAPC10 HSP90B1 PRDX3 PRDX2 NCSTN CCNB1 UBD PRDX1 UBR5 PCBP2 APOE PSMF1 PLCG…
44093	positive regulation of molecular function	1.5526e-19	7.5657e-18	144/1494 9.6%	642/14254 4.5%	ATF2 IRS1 PDCD6 UBE2D1 FGF2 CTGF CDC20 CCND3 CDC23 CCND2 FNTA PSMD4 CCND1 PSMD5 CDH1 PSMD2 CDC27 PIM1 AKT1 EP300 NBN MAP3K5 TGM2 MEN1 SKP1 ANAPC7 HGF TPM1 UBE2E1 SCRIB ACTN4 MIF MYL4 MSH2 PSME3 COL4A3 PSME1 ANAPC4 TRIB3 ANAPC5 RBCK1 LAP3 TP53 ANAPC1 ANAPC2 VCP PSMD11 SHC1 EPB41 PSMD13 RPN1 PSEN2 CUL1 PSEN1 ADRB2 PRKCZ ANAPC10 PRDX3 PRDX2 NCSTN CCNB1 PDCD10 APOH PRKAR2A ABL1 APOE PSMF1 GCKR GADD45…
60548	negative regulation of cell death	1.8364e-19	8.8562e-18	103/1494 6.8%	390/14254 2.7%	ATF2 CLU FGF2 FGF4 COMP FNTA FTH1 CFL1 PIM1 AKT1 RAG1 SH3GLB1 HGF RPS6 LIG4 MIF MAPK8IP1 MSH2 PHIP STAMBP TP53 IDO1 PSEN2 PSEN1 PRKCZ HSP90B1 NME1-NME2 PRDX3 PRDX2 BAG4 PDCD10 APOH APOE STAT5A BARD1 HSPA9 NGFR SMAD4 HSPA5 XRCC5 ASNS PRDX6 ESR1 ESR2 TNFRSF10D ALB CDK1 ATM HRG FGFR1 AVEN GSK3B CDKN1A ILK HSPB1 CASP3 CTSB DFFA SERPINB2 ANXA1 RIPK2 NME2 WNT16 YWHAZ TGFBR1 COL2A1 DDAH2 DNAJC5 RASA1 BI…
6950	response to stress	2.0441e-19	9.7572e-18	301/1494 20.1%	1772/14254 12.4%	MDC1 TFRC CCNH PRF1 HERC5 TIAL1 LGALS1 HERC2 RPS6KA5 CHEK2 CHEK1 AKT1 FBXO6 MPV17 MED1 KRT1 CIRBP HLA-B PRKCA ACTN4 MIF MAPK8IP1 AR TRIB3 VDAC1 LAP3 PFN1 TP53 ATF4 IDO1 STXBP3 DHX9 PRKDC SDC2 PDGFA KLK3 BRCC3 PRDX3 PRDX2 APOH PRDX1 RAD21 PCBP2 SERPINH1 COX2 SFN APOE TP53BP1 A2M BARD1 LYN NGFR TRAP1 CREBBP JUN XRCC6 GADD45B XRCC5 GADD45A INTS3 PLK1 FN1 EIF2AK2 PYCR1 PRDX6 GADD45G COL1A1 ATM HRG FE…
43085	positive regulation of catalytic activity	2.6267e-19	1.2412e-17	130/1494 8.7%	556/14254 3.9%	ATF2 IRS1 PDCD6 UBE2D1 FGF2 CTGF CDC20 CCND3 CDC23 CCND2 FNTA PSMD4 CCND1 PSMD5 CDH1 PSMD2 CDC27 PIM1 AKT1 NBN MAP3K5 TGM2 MEN1 SKP1 ANAPC7 HGF TPM1 UBE2E1 SCRIB MYL4 MSH2 PSME3 COL4A3 PSME1 ANAPC4 TRIB3 ANAPC5 LAP3 TP53 ANAPC1 ANAPC2 VCP PSMD11 SHC1 PSMD13 RPN1 PSEN2 CUL1 PSEN1 ADRB2 PRKCZ ANAPC10 PRDX2 NCSTN CCNB1 PDCD10 APOH PRKAR2A ABL1 APOE PSMF1 GCKR GADD45B HSPA5 PLK1 SELE GADD45G GNAO1 DA…
375	RNA splicing, via transesterification reactions	5.2667e-19	2.4638e-17	45/1494 3.0%	99/14254 0.6%	DDX1 SRSF1 CELF3 U2AF1 PRPF19 USP39 PRPF8 SNRPD2 U2AF2 SNRPD1 SNRNP70 KHSRP SMN2 SNRPD3 SMN1 HNRNPA1 SRSF10 SF3B1 SF3A3 PRMT5 MBNL1 SF3A1 NCBP1 WDR77 SRRM1 HNRNPM PRPF4 SNRNP40 SFPQ PRPF6 DDX39B CLNS1A HNRNPA2B1 SNRPG PPIH SNRPE SNRPA1 HNRNPC SNRPF HNRNPH3 SNRNP200 SNRPA SF1 SRSF9 SNRPB
10942	positive regulation of cell death	5.3397e-19	2.4732e-17	112/1494 7.4%	449/14254 3.1%	APP NDUFA13 PDCD6 PDCD5 CTGF TIAL1 PPP2R1A CHEK2 AKT1 MAP3K5 TGM2 PHLDA3 MEN1 PDIA3 MED1 HGF IGFBP3 DAPK3 RPS6 PRKCA SCRIB COL4A3 TP53 IDO1 CUL5 PRKDC CUL3 CUL2 PSEN2 CUL1 PSEN1 ADRB2 NCSTN UBD PRDX1 ABL1 COX2 SFN APOE FADD ECT2 BARD1 NGFR JUN TIA1 ZBTB16 IGF2R ESR2 NR4A1 CDK5 ATM TOP2A YWHAE NRP1 CDKN1A YWHAB LRRK2 FAF1 PCSK9 FASLG BRCA1 HMGB1 CASP8 CASP10 CASP6 SMPD1 CASP3 CASP4 CASP2 RAC1 IKBK…
31397	negative regulation of protein ubiquitination	6.5567e-19	3.0071e-17	40/1494 2.6%	80/14254 0.5%	PSMD11 PSMD13 RPN1 UBE2D1 ANAPC10 PSMA7 CDC20 FZR1 CDC23 PSMB5 PSMD4 PSMB2 PSMD5 PSMB3 CDH1 PSMD2 CDC27 PSMB1 BUB3 PSMF1 ANAPC7 CDKN2A USP4 UBE2E1 GTPBP4 PSMA5 PSMA6 PSMA3 PSMC5 PSMC6 CDK5 PSMA2 PSME3 CDC16 PSME1 ANAPC4 ANAPC5 VPS28 ANAPC1 ANAPC2
43068	positive regulation of programmed cell death	7.752e-19	3.5207e-17	111/1494 7.4%	445/14254 3.1%	APP NDUFA13 PDCD6 PDCD5 TIAL1 PPP2R1A CHEK2 AKT1 MAP3K5 TGM2 PHLDA3 MEN1 PDIA3 MED1 HGF IGFBP3 DAPK3 RPS6 PRKCA SCRIB COL4A3 TP53 IDO1 CUL5 PRKDC CUL3 CUL2 PSEN2 CUL1 PSEN1 ADRB2 NCSTN UBD PRDX1 ABL1 COX2 SFN APOE FADD ECT2 BARD1 NGFR JUN TIA1 ZBTB16 IGF2R ESR2 NR4A1 CDK5 ATM TOP2A YWHAE NRP1 CDKN1A YWHAB LRRK2 FAF1 PCSK9 FASLG BRCA1 HMGB1 CASP8 CASP10 CASP6 SMPD1 CASP3 CASP4 CASP2 RAC1 IKBKG JAK…
6974	response to DNA damage stimulus	8.9803e-19	4.0394e-17	103/1494 6.8%	398/14254 2.7%	MDC1 CCNH MPG UBE2D3 BCCIP HERC2 CCND1 CDH1 RUVBL2 CHEK2 CHEK1 FBXO6 NBN PHLDA3 MEN1 MED1 LIG4 MSH2 FANCD2 TP53 VCP PRKDC BRCC3 PSEN1 ATXN3 RAD21 UBR5 ABL1 SFN TP53BP1 CLSPN BARD1 LYN XRCC6 XRCC5 GADD45A NONO INTS3 PLK1 GADD45G CDK7 FAM175A UBE2N CDK1 ATM TOP2A CDKN1A FEN1 MCM7 HMGB2 BRCA1 HMGB1 PRPF19 SUMO1 CASP3 UIMC1 TOPBP1 IKBKG IKBKE MRPS28 RFC5 UPF1 RBM14 RFC4 RFC1 PARP1 RFC2 NCOA6 H2AFX SM…
22403	cell cycle phase	1.1317e-18	5.0421e-17	109/1494 7.2%	435/14254 3.0%	RB1 APP MKI67 SMC4 SMC2 CDC20 CDC23 CCND1 CDH1 CDC27 STMN1 CHEK1 PIM1 AKT1 RCC1 NBN KPNA2 SKP2 ANAPC7 HGF RPS6 DYNC1LI1 ILF3 FANCD2 CCNE1 ZW10 ANAPC4 RPL24 ANAPC5 ANAPC1 ANAPC2 KHDRBS1 ANAPC16 CUL5 CUL3 CUL2 CUL1 NCAPG ANAPC10 NCAPH CCNB2 CCNB1 RAD21 RRS1 ABL1 GADD45A NEK6 RCC2 PLK1 CDC7 CDC6 PPP5C CDK6 STAG2 CDK4 CDK3 CDC16 CDK2 MDM2 CDK1 ATM CDK14 CDKN1A NUMA1 NCAPG2 CLTC SSSCA1 TUBB TOP3A H2AF…
43065	positive regulation of apoptosis	1.3499e-18	5.9572e-17	110/1494 7.3%	442/14254 3.1%	APP NDUFA13 PDCD6 PDCD5 TIAL1 PPP2R1A CHEK2 AKT1 MAP3K5 TGM2 PHLDA3 MEN1 PDIA3 MED1 HGF IGFBP3 DAPK3 RPS6 PRKCA SCRIB COL4A3 TP53 IDO1 CUL5 PRKDC CUL3 CUL2 PSEN2 CUL1 PSEN1 ADRB2 NCSTN UBD PRDX1 ABL1 COX2 SFN APOE FADD ECT2 BARD1 NGFR JUN TIA1 ZBTB16 IGF2R ESR2 NR4A1 CDK5 ATM TOP2A YWHAE NRP1 CDKN1A YWHAB FAF1 PCSK9 FASLG BRCA1 HMGB1 CASP8 CASP10 CASP6 SMPD1 CASP3 CASP4 CASP2 RAC1 IKBKG JAK2 IKBK…
377	RNA splicing, via transesterification reactions with bulged adenosine as nucleophile	2.3423e-18	1.0146e-16	42/1494 2.8%	90/14254 0.6%	DDX1 SRSF1 CELF3 U2AF1 PRPF19 USP39 PRPF8 SNRPD2 U2AF2 SNRPD1 SNRNP70 SMN2 SNRPD3 SMN1 HNRNPA1 SRSF10 SF3B1 SF3A3 PRMT5 MBNL1 SF3A1 NCBP1 WDR77 HNRNPM PRPF4 SFPQ PRPF6 DDX39B CLNS1A HNRNPA2B1 SNRPG PPIH SNRPE SNRPA1 HNRNPC SNRPF HNRNPH3 SNRNP200 SNRPA SF1 SRSF9 SNRPB
398	nuclear mRNA splicing, via spliceosome	2.3423e-18	1.0146e-16	42/1494 2.8%	90/14254 0.6%	DDX1 SRSF1 CELF3 U2AF1 PRPF19 USP39 PRPF8 SNRPD2 U2AF2 SNRPD1 SNRNP70 SMN2 SNRPD3 SMN1 HNRNPA1 SRSF10 SF3B1 SF3A3 PRMT5 MBNL1 SF3A1 NCBP1 WDR77 HNRNPM PRPF4 SFPQ PRPF6 DDX39B CLNS1A HNRNPA2B1 SNRPG PPIH SNRPE SNRPA1 HNRNPC SNRPF HNRNPH3 SNRNP200 SNRPA SF1 SRSF9 SNRPB
51436	negative regulation of ubiquitin-protein ligase activity involved in mitotic cell cycle	2.3867e-18	1.0243e-16	35/1494 2.3%	64/14254 0.4%	PSMD11 PSMD13 RPN1 UBE2D1 ANAPC10 PSMA7 CDC20 FZR1 CDC23 PSMB5 PSMD4 PSMB2 PSMD5 PSMB3 CDH1 PSMD2 CDC27 PSMB1 BUB3 PSMF1 ANAPC7 UBE2E1 PSMA5 PSMA6 PSMA3 PSMC5 PSMC6 PSMA2 PSME3 CDC16 PSME1 ANAPC4 ANAPC5 ANAPC1 ANAPC2
51128	regulation of cellular component organization	3.2132e-18	1.3607e-16	125/1494 8.3%	540/14254 3.7%	CLU CDC20 LGALS1 HERC2 CDC23 CDH2 MYC CFL1 KDR AKT1 RCC1 EP300 MEN1 TPM1 PRKCA ACTN4 MIF DYNC1LI1 MAG PHIP EZR TP53 S100A9 ANAPC2 SET RAB5C PDGFA PIK3R1 PSEN1 PRKCZ ANAPC10 CCNB1 UBD TPR MYH14 APOE MAP4 TAC1 SKIL MYH10 SPTBN1 MDN1 NGFR SMAD1 SMAD4 NEK6 FN1 SELE PTK2 CXCL12 ARPC3 CDC16 UBE2N PIN1 ATM PSMG2 FERMT2 PICALM NRP1 GSK3B TGFB1I1 FAF1 PCSK9 ILK STON2 BRCA1 HMGB1 SUMO1 CAPZB TMSB4X DNMT3B …
51352	negative regulation of ligase activity	3.2578e-18	1.3607e-16	36/1494 2.4%	68/14254 0.4%	PSMD11 PSMD13 RPN1 UBE2D1 ANAPC10 PSMA7 CDC20 FZR1 CDC23 PSMB5 PSMD4 PSMB2 PSMD5 PSMB3 CDH1 PSMD2 CDC27 PSMB1 BUB3 PSMF1 ANAPC7 CDKN2A UBE2E1 PSMA5 PSMA6 PSMA3 PSMC5 PSMC6 PSMA2 PSME3 CDC16 PSME1 ANAPC4 ANAPC5 ANAPC1 ANAPC2
51444	negative regulation of ubiquitin-protein ligase activity	3.2578e-18	1.3607e-16	36/1494 2.4%	68/14254 0.4%	PSMD11 PSMD13 RPN1 UBE2D1 ANAPC10 PSMA7 CDC20 FZR1 CDC23 PSMB5 PSMD4 PSMB2 PSMD5 PSMB3 CDH1 PSMD2 CDC27 PSMB1 BUB3 PSMF1 ANAPC7 CDKN2A UBE2E1 PSMA5 PSMA6 PSMA3 PSMC5 PSMC6 PSMA2 PSME3 CDC16 PSME1 ANAPC4 ANAPC5 ANAPC1 ANAPC2
43086	negative regulation of catalytic activity	4.3243e-18	1.7902e-16	85/1494 5.6%	302/14254 2.1%	RB1 CDKN1A UBE2D1 PCSK9 ILK CDC20 SPRED1 CDC23 PSMD4 PPP2R1A PSMD5 CDH1 CASP3 PSMD2 CDC27 AKT1 YWHAG RAG1 MEN1 ANAPC7 APLP1 UBE2E1 APOA1 NOSIP PRKCA TERF1 SIRT1 MAPK8IP1 PSMA5 PSMA6 PSMA3 PSMA2 PSME3 PSME1 POT1 ANAPC4 BIRC5 TRIB3 ANAPC5 TP53 ANAPC1 ANAPC2 GNAZ PSMD11 PSMD13 NPRL2 RPN1 GNAI3 OPRL1 PSEN1 PRKCZ THBS1 GNAI1 ANAPC10 HDAC6 PSMA7 GNAI2 PPP2CA PRDX3 FZR1 CAND1 PSMB5 PSMB2 PSMB3 PSMB1 FLN…
43069	negative regulation of programmed cell death	1.2368e-17	5.0752e-16	98/1494 6.5%	382/14254 2.6%	ATF2 CLU FGF4 COMP FNTA CFL1 PIM1 AKT1 RAG1 SH3GLB1 HGF RPS6 LIG4 MIF MAPK8IP1 MSH2 PHIP STAMBP TP53 IDO1 PSEN2 PSEN1 PRKCZ HSP90B1 NME1-NME2 PRDX3 PRDX2 BAG4 PDCD10 APOH APOE STAT5A BARD1 HSPA9 NGFR HSPA5 XRCC5 ASNS PRDX6 ESR1 ESR2 TNFRSF10D ALB CDK1 ATM HRG FGFR1 AVEN GSK3B CDKN1A ILK HSPB1 CASP3 DFFA SERPINB2 ANXA1 RIPK2 NME2 YWHAZ TGFBR1 COL2A1 DDAH2 DNAJC5 RASA1 BIRC5 BIRC6 BIRC7 DTL CD44 BI…
43066	negative regulation of apoptosis	1.4766e-17	6.0065e-16	97/1494 6.4%	377/14254 2.6%	ATF2 CLU FGF4 COMP FNTA CFL1 PIM1 AKT1 RAG1 SH3GLB1 HGF RPS6 LIG4 MIF MAPK8IP1 MSH2 PHIP STAMBP TP53 IDO1 PSEN2 PSEN1 PRKCZ HSP90B1 NME1-NME2 PRDX3 PRDX2 BAG4 PDCD10 APOH APOE STAT5A BARD1 HSPA9 NGFR HSPA5 XRCC5 ASNS PRDX6 ESR1 ESR2 TNFRSF10D ALB CDK1 ATM HRG FGFR1 AVEN GSK3B CDKN1A ILK HSPB1 CASP3 DFFA SERPINB2 ANXA1 RIPK2 NME2 YWHAZ TGFBR1 COL2A1 DDAH2 DNAJC5 RASA1 BIRC5 BIRC6 BIRC7 DTL CD44 BI…
16265	death	5.7742e-17	2.3286e-15	147/1494 9.8%	704/14254 4.9%	APP NDUFA13 PDCD6 CSE1L PDCD5 UBE2D3 PRF1 CLU FGF2 TIAL1 COMP LGALS1 PEG10 AKT1 EP300 PIDD MAP3K5 RAG1 PHLDA3 MEF2A SH3GLB1 PRKCB HGF DAPK3 RPS6 APLP1 LIG4 UBE4B SCRIB AR NCL COL4A3 TRIB3 VDAC1 LAP3 PFN1 TP53 OPTN VCP PRKDC MAX PSEN2 CUL1 TNFRSF11B PSEN1 ATXN3 NCSTN ATXN2 BAG4 ATXN1 BAG2 ATXN7 RAD21 SMN2 SFN SMN1 FADD ECT2 YARS NGFR SMAD1 JUN TIA1 GADD45B FUS GADD45A NEK6 ZBTB16 EIF2AK2 TNFRSF10D…
8219	cell death	7.2462e-17	2.8973e-15	146/1494 9.7%	699/14254 4.9%	APP NDUFA13 PDCD6 CSE1L PDCD5 UBE2D3 PRF1 CLU FGF2 TIAL1 COMP LGALS1 PEG10 AKT1 EP300 PIDD MAP3K5 PHLDA3 MEF2A SH3GLB1 PRKCB HGF DAPK3 RPS6 APLP1 LIG4 UBE4B SCRIB AR NCL COL4A3 TRIB3 VDAC1 LAP3 PFN1 TP53 OPTN VCP PRKDC MAX PSEN2 CUL1 TNFRSF11B PSEN1 ATXN3 NCSTN ATXN2 BAG4 ATXN1 BAG2 ATXN7 RAD21 SMN2 SFN SMN1 FADD ECT2 YARS NGFR SMAD1 JUN TIA1 GADD45B FUS GADD45A NEK6 ZBTB16 EIF2AK2 TNFRSF10D GULP…
70647	protein modification by small protein conjugation or removal	1.0621e-16	4.2107e-15	74/1494 4.9%	255/14254 1.7%	UBE3C UBE2D4 TRRAP UBE2D2 UBE2D3 FBXO25 UBE2D1 TNFAIP1 BRCA1 PRPF19 CDC73 UBE2L3 CDC23 SUMO1 SUMO3 CDC27 UIMC1 SUMO2 AKT1 RAG1 SKP1 MYLIP ANAPC7 USP4 UBE2E3 UBE2E1 UBE4B UCHL5 DDB1 RNF144B KCTD10 KCTD13 UFC1 ANAPC4 ANAPC5 RBCK1 DTL ANAPC1 BIRC2 OTUB1 ANAPC2 VCP USP15 TSG101 ANAPC16 CUL3 CTR9 RNF8 CUL1 NEDD8 RNF7 BRCC3 RNF4 ANAPC10 CAND1 ATXN7 UBD USP1 VHL BARD1 UBE2H ZRANB1 MAP3K1 AMFR USP28 ITCH…
60255	regulation of macromolecule metabolic process	1.0912e-16	4.2895e-15	486/1494 32.5%	3375/14254 23.6%	RB1 ATF2 TRRAP HNRNPU ENO1 PHB2 RPL6 PSMD4 PSMD5 PSMD2 MYC AKT1 MEF2A MED1 MBNL1 PRKCB MED9 PRKCA SCRIB MED4 GTPBP4 SND1 WDR77 AR EWSR1 PSME3 SARNP PSME1 TBPL1 RBCK1 VPS28 SF1 ATF4 SET PRKDC AIRE RPN1 PDGFA GATA4 DAZ1 PRKCZ ANAPC10 CIAO1 PRDX3 PRDX2 PRKAR2A RAD21 PSMF1 BTF3 BARD1 LYN NGFR CREBBP JUN PLK1 PA2G4 CDC6 NR0B2 EIF5 TADA2A HNRNPF GIPC1 TRIP6 HNRNPD HRG LACRT ZNF135 HOXD8 BTG1 ZNF251 TGF…
23034	intracellular signaling pathway	1.2889e-16	5.0246e-15	212/1494 14.1%	1171/14254 8.2%	RB1 MDC1 RPS6KA5 PPP2R1A CHEK2 RPS6KA1 STMN1 CHEK1 AKT1 FBXO6 MED1 DAPK3 PRKCA MED4 MAPK8IP1 AR DEPDC1B PRKD2 LAP3 TP53 PIK3R1 BRCC3 PRKCZ PRDX2 PRKAR2A SFN APOE STAT5A BRAP GADD45B HIST1H4K HIST1H4L PLK1 EIF2AK2 NR0B2 GADD45G HIST1H4A COL1A2 HIST1H4B TRIP6 HIST1H4H GRB2 ATM HIST1H4I HIST1H4J HIST1H4C LACRT HIST1H4D HIST1H4E HIST1H4F TOP2A CDKN1A FEN1 TGFB1I1 FAF1 BRCA1 MED16 MED17 MED12 MED14 ME…
10033	response to organic substance	3.6689e-16	1.4184e-14	169/1494 11.3%	871/14254 6.1%	TFRC IRS1 PRF1 PLAT NR3C1 COMT CLU CTGF UBE2L3 EPS8 LGALS1 CCND2 FNTA CCND1 PPP2R1A CDH1 CFL1 DAG1 AKT1 EP300 FBXO6 B2M SMARCC1 HGF PRKCA MIF PGF AR MSH2 CCNE1 COL4A3 TRIB3 PHIP PFN1 IDO1 VCP SHC1 PRKDC MAX SDC2 PDGFA GATA4 TNFRSF11B PIK3R1 ACACA HSP90B1 PRDX3 PRDX2 CCNB1 UBD PRKAR2A SERPINH1 COX2 INPP5K APOE APOB A2M TAC1 SKIL WDTC1 STAT5A LYN HSPA8 SMAD1 JUN MLL4 HSPA5 EIF2AK2 ASNS SUPT5H SELE …
9056	catabolic process	4.2987e-16	1.6483e-14	188/1494 12.5%	1008/14254 7.0%	RNH1 CCNH MPG UBE2D2 UBE2D3 EIF4A3 UBE2D1 ENO1 COMT UBE2L3 CDC20 CDC23 PSMD4 PSMD5 CDH1 PSMD2 CDC27 PIM1 AKT1 FBXO6 SKP1 MYLIP MED1 G6PD ANAPC7 USP4 ATG9A UBE2E1 UBE4B SDHA SDHB ACLY KCTD10 PSME3 NCL KIAA0368 KCTD13 PSME1 ANAPC4 ANAPC5 RBCK1 HPD ANAPC1 IDO1 ANAPC2 VCP TSG101 PSMD11 RBM8A CUL5 PSMD13 CUL3 PXN RPN1 CUL2 PSEN2 CUL1 UBR1 PSEN1 GNS ANAPC10 HSP90B1 PRDX3 LDHB PRDX2 LDHA NCSTN CCNB1 UBD…
43687	post-translational protein modification	4.5631e-16	1.7355e-14	223/1494 14.9%	1266/14254 8.8%	APP HDAC10 TRRAP HDAC11 UBE2L3 PCMT1 CDC23 RPS6KA5 TRIM28 PPP2R1A CHEK2 CDC27 RPS6KA1 CHEK1 TRIM24 KDR AKT1 SKP1 CSNK2A1 PRKCB CSNK2A2 DAPK3 PRKCA MAPK8IP1 KCTD10 WDR82 KCTD13 TRIB3 PRKD2 RBCK1 LAP3 ANAPC16 PRKDC CTR9 BRCC3 PRKCZ ANAPC10 PRDX2 TRPM7 TRPM6 SPTBN1 STAT5A BARD1 LYN CREBBP ZRANB1 YES1 GADD45B PLK1 FN1 EIF2AK2 CDC7 PTK2 GADD45G PPP5C TADA2A CDC16 PAF1 ATM CDK14 CDKN1A BTG1 BRCA1 PRPF1…
6325	chromatin organization	5.1288e-16	1.9349e-14	102/1494 6.8%	427/14254 2.9%	RB1 HDAC10 KDM1A TRRAP HDAC11 NR3C1 RPS6KA5 RUVBL2 CFL1 HIST1H2AD EP300 HIST1H2AA RAG1 MEN1 SMARCC1 SMARCC2 PRKCB DAPK3 UBE2E1 PRKCA HIST2H3A WDR82 HIST2H3D HIST2H3C SET CTR9 PHB BRCC3 SUPT6H TAF5L ATXN7 CREBBP CBX5 MLL4 SETDB1 HIST1H4K CBX3 HIST1H4L CBX2 SMARCA5 HMGA1 INO80 SUPT5H SMARCA4 HIST1H4A TADA2A HIST1H4B FAM175A UBE2N PAF1 HIST1H4H HIST1H4I HIST1H4J HIST1H4C HIST1H4D HIST1H4E HIST1H4F H…
42221	response to chemical stimulus	6.599e-16	2.4696e-14	249/1494 16.6%	1467/14254 10.2%	TFRC PRF1 ACTB UBE2L3 EPS8 LGALS1 RPS6KA5 PPP2R1A MYC DAG1 AKT1 FBXO6 MPV17 B2M SMARCC1 KRT1 PRKCA SCRIB ACTN4 MIF AR TRIB3 LAP3 PFN1 TP53 IDO1 PRKDC SDC2 PDGFA GATA4 PIK3R1 PRDX3 PRDX2 SCFD1 PRKAR2A PRDX1 SERPINH1 COX2 INPP5K APOE APOB A2M TRPM6 STAT5A LYN TRAP1 CREBBP JUN EIF2AK2 PYCR1 NR0B2 PRDX6 COL1A1 PPP5C GRB2 CALM3 CALM1 CALM2 NRP2 CDKN1A BTG1 PCSK9 BRCA1 PANX1 SMPD1 HNF4A SDF4 CTSG JAK2 …
22618	ribonucleoprotein complex assembly	9.7469e-16	3.6187e-14	36/1494 2.4%	78/14254 0.5%	DDX1 SRSF1 PRPF19 USP39 RPS14 ATXN2 SNRPD2 SNRPD1 SMN2 SNRPD3 SMN1 SRSF10 SF3A3 PRMT5 MBNL1 NPM1 SF3A1 NCBP1 RPS6 CIRBP TARBP2 WDR77 RPS25 PRPF6 DDX39B EIF6 CLNS1A SNRPG RPL24 SNRPE SNRPF SNRNP200 EIF3A SF1 SRSF9 SNRPB
75	cell cycle checkpoint	1.2503e-15	4.6056e-14	43/1494 2.8%	108/14254 0.7%	RB1 MDC1 CDKN1A TRRAP BRCC3 BRCA1 CCNB1 FZR1 CDC45 CCND1 CDH1 CHEK2 UIMC1 TPR CHEK1 FBXO6 CLSPN BUB3 NBN CDKN2A INTS3 PLK1 H2AFX RPS6 CDC6 TERF1 SMC1A USP28 HINFP DDB1 CCNA2 MSH2 BRE CCNE2 ZW10 FAM175A CDK1 BIRC5 RPL24 ATM PSMG2 TP53 DTL
6281	DNA repair	1.5444e-15	5.6443e-14	80/1494 5.3%	301/14254 2.1%	TOP2A MDC1 FEN1 CCNH MPG UBE2D3 BCCIP HMGB2 BRCA1 HMGB1 PRPF19 HERC2 SUMO1 CDH1 RUVBL2 UIMC1 CHEK1 FBXO6 TOPBP1 NBN MEN1 RFC5 UPF1 MED1 RBM14 RFC4 RFC1 PARP1 RFC2 NCOA6 H2AFX LIG4 SMC1A SIRT1 WDR33 DDB1 SFPQ MSH2 FANCD2 TP53 DTL VCP PCNA PRKDC RNF8 BRCC3 RECQL4 ATXN3 WRN FZR1 RECQL5 RAD21 POLD2 ABL1 TP53BP1 CLSPN BARD1 XRCC6 MGMT XRCC5 GADD45A NONO INTS3 RPA1 MRE11A RPA2 SSRP1 USP28 HINFP GADD45G…
6260	DNA replication	1.6937e-15	6.1213e-14	59/1494 3.9%	186/14254 1.3%	TOP2A FEN1 RNH1 MCM7 MCM10 TNFAIP1 CTGF ING5 CHEK1 TK1 RFC5 TOP3B UPF1 MED1 RBM14 RFC4 RFC1 RFC2 NCOA6 TOP3A LIG4 TERF1 TERF2 SIRT1 CCNE2 DKC1 KCTD13 MCM3 POT1 TERF2IP TFAM MCM5 TOP1 MCM6 DTL MCM2 SET PCNA PRIM1 PHB WRN CDC45 RBBP4 POLD2 CLSPN GINS2 GINS3 RPA1 HMGA1 MRE11A RPA2 CDC7 SSRP1 CDC6 POLA2 RAD50 RAD51 CDK2 SSBP1
51641	cellular localization	1.7011e-15	6.1213e-14	182/1494 12.1%	978/14254 6.8%	APP NDUFA13 CSE1L ATP5C1 SRP14 FGF2 IPO4 IPO5 CTGF RPS15 GOLGA3 FGF7 HERC2 CDC23 FTH1 DAG1 AKT1 VPS35 KPNA2 AP2M1 KPNA1 PDIA3 USP4 HGF RPL23 TPM1 COG3 TOMM34 NRBP1 PDIA4 MYL6 DDX39B HGS MYL1 ZW10 RAB35 TLN1 EZR TP53 OPTN KPNB1 VCL SF1 MACF1 NUP205 VCP SET SAR1A STXBP3 COPB1 VPS26A PSEN1 ADRB2 PRKCZ ATP5B SCFD1 CCNB1 ATXN1 TPR G3BP2 RRS1 PLXNA2 SSR1 APOE MYH10 AP1M2 SPTBN1 AP1M1 CTSA HSPA9 HSPA8 S…
45653	negative regulation of megakaryocyte differentiation	1.9001e-15	6.7854e-14	15/1494 1.0%	15/14254 0.1%	HIST1H4K HIST1H4L HIST2H4A HIST1H4A HIST2H4B HIST1H4B HIST4H4 HIST1H4H HIST1H4I HIST1H4J HIST1H4C HIST1H4D HIST1H4E PF4 HIST1H4F
46907	intracellular transport	2.5971e-15	9.2041e-14	137/1494 9.1%	666/14254 4.6%	APP NDUFA13 CSE1L ATP5C1 SRP14 FGF2 IPO4 IPO5 RPS15 GOLGA3 HERC2 FTH1 AKT1 VPS35 KPNA2 AP2M1 KPNA1 PDIA3 RPL23 TPM1 COG3 TOMM34 NRBP1 MYL6 DDX39B HGS MYL1 ZW10 RAB35 TP53 OPTN KPNB1 MACF1 NUP205 VCP SET SAR1A COPB1 VPS26A PSEN1 ADRB2 PRKCZ ATP5B SCFD1 ATXN1 TPR SSR1 APOE MYH10 AP1M2 SPTBN1 AP1M1 CTSA HSPA9 HSPA8 JUN GCKR SNAPIN NUP155 POLA2 CDK5 GIPC1 COPE PICALM SLC25A1 YWHAE YWHAB SNAP23 CLTC C…
6323	DNA packaging	2.6992e-15	9.4939e-14	48/1494 3.2%	133/14254 0.9%	TOP2A SET HIST1H2BJ NCAPG2 HP1BP3 HIST1H2BK HMGB2 NCAPG CENPA SMC4 NCAPH SMC2 TTN HIST2H2AC HIST2H4A HIST2H4B HIST1H1D HIST1H2AD HIST1H2AA HIST1H1B NPM1 H2AFY HIST1H4K H2AFZ HIST1H4L NCAPH2 H2AFX SMARCA5 H2AFV HIST2H2BE HIST1H4A HIST2H3A HIST1H4B HIST4H4 CDK1 ACIN1 HIST1H4H NCAPD2 HIST1H4I NCAPD3 HIST1H4J HIST2H3D HIST1H4C HIST2H3C HIST1H4D HIST1H4E MCM2 HIST1H4F
51329	interphase of mitotic cell cycle	3.8845e-15	1.3561e-13	41/1494 2.7%	102/14254 0.7%	RB1 KHDRBS1 APP CDKN1A CUL5 CUL3 CUL2 USH1C CUL1 EGFR ANAPC10 CCNB1 CDC23 CCND1 E2F1 PIM1 ABL1 AKT1 RCC1 KPNA2 SKP2 EIF4E CDKN2A GADD45A RPS6 CDC7 CDC6 TERF1 DNM2 HINFP CUL4A GFI1B CDK6 CCNE1 CDK4 CDK2 MDM2 ANAPC4 BIRC5 ANAPC5 CDK14
32446	protein modification by small protein conjugation	5.1733e-15	1.7926e-13	62/1494 4.1%	206/14254 1.4%	UBE3C UBE2D4 UBE2D2 UBE2D3 FBXO25 UBE2D1 TNFAIP1 BRCA1 PRPF19 CDC73 UBE2L3 CDC23 SUMO1 SUMO3 CDC27 SUMO2 AKT1 RAG1 SKP1 MYLIP ANAPC7 UBE2E3 UBE2E1 UBE4B DDB1 RNF144B KCTD10 KCTD13 UFC1 ANAPC4 ANAPC5 RBCK1 DTL ANAPC1 BIRC2 ANAPC2 VCP TSG101 ANAPC16 CUL3 CTR9 RNF8 CUL1 NEDD8 RNF7 RNF4 ANAPC10 CAND1 UBD VHL BARD1 UBE2H MAP3K1 AMFR ITCH NEDD4 CDC16 UBE2N UBA3 MDM2 PAF1 UBE2M
12501	programmed cell death	5.6988e-15	1.9602e-13	123/1494 8.2%	578/14254 4.0%	APP NDUFA13 PDCD6 CSE1L PDCD5 UBE2D3 PRF1 CLU FGF2 TIAL1 COMP LGALS1 PEG10 AKT1 EP300 PIDD MAP3K5 PHLDA3 MEF2A SH3GLB1 PRKCB HGF DAPK3 RPS6 APLP1 LIG4 UBE4B SCRIB COL4A3 TRIB3 VDAC1 LAP3 PFN1 TP53 VCP PRKDC MAX PSEN2 CUL1 TNFRSF11B PSEN1 NCSTN BAG4 BAG2 RAD21 SFN FADD ECT2 YARS NGFR JUN TIA1 GADD45B GADD45A NEK6 ZBTB16 EIF2AK2 TNFRSF10D GULP1 GADD45G AIMP2 CYCS MDM4 TOP2A AVEN YWHAE RBM25 YWHAB S…
6508	proteolysis	8.8878e-15	3.0348e-13	145/1494 9.7%	731/14254 5.1%	TFRC UBE2D2 UBE2D3 UBE2D1 PLAT CNDP2 UBE2L3 CDC20 CDC23 RPS6KA5 CAPNS1 PSMD4 PLAU PSMD5 CDH1 PSMD2 CDC27 PIM1 FBXO6 CAPN1 SKP1 MYLIP ANAPC7 USP4 HGF UBE2E1 UBE4B KCTD10 PSME3 KIAA0368 KCTD13 PSME1 ANAPC4 ANAPC5 RBCK1 LAP3 LPA ANAPC1 ANAPC2 VCP TSG101 PSMD11 CUL5 PSMD13 CUL3 RPN1 CUL2 PSEN2 CUL1 KLK3 UBR1 PSEN1 ADAMTS10 ANAPC10 HSP90B1 NCSTN CCNB1 UBD UBR5 PCBP2 PSMF1 CTSA NGFR UBE2H HSPA5 SHFM1 I…
19222	regulation of metabolic process	1.332e-14	4.5154e-13	538/1494 36.0%	3914/14254 27.4%	RB1 ATF2 TRRAP HNRNPU ENO1 PHB2 RPL6 PSMD4 PSMD5 PSMD2 MYC AKT1 MPV17 MEF2A MED1 MBNL1 PRKCB MED9 PRKCA SCRIB MED4 GTPBP4 SND1 WDR77 MYL4 AR EWSR1 PSME3 SARNP PSME1 TBPL1 RBCK1 VPS28 SF1 ATF4 SET PRKDC AIRE NPRL2 RPN1 PDGFA GATA4 DAZ1 PRKCZ ANAPC10 CIAO1 PRDX3 PRDX2 PRKAR2A RAD21 COX2 SFN PSMF1 BTF3 BARD1 LYN NGFR CREBBP JUN PLK1 PA2G4 CDC6 NR0B2 EIF5 TADA2A HNRNPF GIPC1 TRIP6 HNRNPD HRG LACRT ZN…
51325	interphase	1.872e-14	6.3003e-13	41/1494 2.7%	106/14254 0.7%	RB1 KHDRBS1 APP CDKN1A CUL5 CUL3 CUL2 USH1C CUL1 EGFR ANAPC10 CCNB1 CDC23 CCND1 E2F1 PIM1 ABL1 AKT1 RCC1 KPNA2 SKP2 EIF4E CDKN2A GADD45A RPS6 CDC7 CDC6 TERF1 DNM2 HINFP CUL4A GFI1B CDK6 CCNE1 CDK4 CDK2 MDM2 ANAPC4 BIRC5 ANAPC5 CDK14
70727	cellular macromolecule localization	1.9529e-14	6.5253e-13	100/1494 6.6%	437/14254 3.0%	NDUFA13 CSE1L SRP14 FGF2 IPO4 IPO5 FGF7 HERC2 AKT1 KPNA2 AP2M1 KPNA1 PDIA3 USP4 RPL23 COG3 TOMM34 HGS ZW10 TP53 OPTN KPNB1 VCL SF1 MACF1 NUP205 VCP SAR1A COPB1 TPR SSR1 AP1M2 SPTBN1 AP1M1 CTSA HSPA9 JUN GCKR SNAPIN ZBTB16 POLA2 CDK5 GIPC1 MDM2 CDK1 LACRT YWHAE YWHAB CLTC CLTB CLTA AP2A1 STON2 AP2A2 AP4M1 AKAP12 SEC61A1 XPO1 YWHAQ SEC61B JAK2 YWHAG YWHAH TERF2 YWHAZ TERF2IP MAPRE1 NAPA PCNA STAU1 …
6915	apoptosis	2.1645e-14	7.1811e-13	120/1494 8.0%	568/14254 3.9%	APP NDUFA13 PDCD6 CSE1L PDCD5 UBE2D3 PRF1 CLU FGF2 TIAL1 COMP LGALS1 PEG10 AKT1 EP300 PIDD MAP3K5 PHLDA3 MEF2A SH3GLB1 PRKCB HGF DAPK3 RPS6 APLP1 LIG4 UBE4B SCRIB COL4A3 TRIB3 VDAC1 LAP3 PFN1 TP53 VCP MAX PSEN2 CUL1 TNFRSF11B PSEN1 NCSTN BAG4 BAG2 RAD21 SFN FADD ECT2 YARS NGFR JUN TIA1 GADD45B GADD45A NEK6 ZBTB16 EIF2AK2 TNFRSF10D GULP1 GADD45G AIMP2 CYCS MDM4 TOP2A AVEN YWHAE RBM25 YWHAB SH3KBP1…
30518	steroid hormone receptor signaling pathway	2.8437e-14	9.3681e-13	30/1494 2.0%	61/14254 0.4%	RB1 TGFB1I1 BRCA1 MED16 RNF4 MED17 MED12 MED14 MED13 UBR5 JAK2 YWHAH MED1 RBM14 NCOA6 PTGES3 MED4 NR0B2 ESR1 ESR2 PIAS1 AR CDK7 MED24 THRAP3 CCNE1 NEDD4 RARA CTNNB1 RAN
34613	cellular protein localization	3.2781e-14	1.0724e-12	99/1494 6.6%	434/14254 3.0%	NDUFA13 CSE1L SRP14 FGF2 IPO4 IPO5 FGF7 HERC2 AKT1 KPNA2 AP2M1 KPNA1 PDIA3 USP4 RPL23 COG3 TOMM34 HGS ZW10 TP53 OPTN KPNB1 VCL SF1 MACF1 NUP205 VCP SAR1A COPB1 TPR SSR1 AP1M2 SPTBN1 AP1M1 CTSA HSPA9 JUN GCKR SNAPIN ZBTB16 POLA2 CDK5 GIPC1 MDM2 CDK1 LACRT YWHAE YWHAB CLTC CLTB CLTA AP2A1 STON2 AP2A2 AP4M1 AKAP12 SEC61A1 XPO1 YWHAQ SEC61B JAK2 YWHAG YWHAH TERF2 YWHAZ TERF2IP MAPRE1 NAPA PCNA USO1 G…
42127	regulation of cell proliferation	3.8861e-14	1.2625e-12	160/1494 10.7%	850/14254 5.9%	RB1 SPARC IRS1 FGF1 COMT PHB2 CLU FGF2 FGF4 CTGF CDC20 FGF7 CCND2 CAPNS1 FNTA CCND1 PLAU FTH1 MYC CHEK1 TRIM24 KDR CAPN1 NBN TGM2 MEN1 MED1 RPS9 IGFBP5 SP110 HGF IGFBP3 LIG4 PRKCA MIF GTPBP4 PGF WDR77 AR HGS CSNK2B COL4A3 PHIP STAMBP TP53 IDO1 TSG101 CUL5 SHC1 CUL3 CUL2 CUL1 PDGFA GATA4 PHB ADRB2 PRKCZ CIAO1 NME1-NME2 PRDX3 CCNB1 PDCD10 DEAF1 APOH COX2 SSR1 SFN APOE TAC1 STAT5A LYN NGFR SMAD1 JUN…
50793	regulation of developmental process	5.2769e-14	1.7024e-12	153/1494 10.2%	803/14254 5.6%	RB1 ATF2 RNH1 FGF1 PHB2 CLU FGF2 FGF4 CDC20 FGF7 LGALS1 CCND2 CCND1 CDH2 PPP2R1A CDH1 MYC KDR AKT1 EP300 NBN MEN1 MED1 FST HGF IGFBP3 KRT1 LIG4 PRKCA PGF PIAS1 WDR77 RUNX1 AR MAG COL4A2 CCNE1 COL4A3 TRIB3 EZR TP53 ANAPC2 PDGFA GATA4 TNFRSF11B KLK3 PSEN1 ADRB2 NME1-NME2 PRDX2 CCNB1 DEAF1 APOH COX2 MYH14 APOE APOB SKIL MYH10 STAT5A NGFR SMAD1 CREBBP JUN XRCC6 SMAD4 HIST1H4K XRCC5 HIST1H4L ZBTB16 FN…
45652	regulation of megakaryocyte differentiation	1.4051e-13	4.502e-12	16/1494 1.0%	19/14254 0.1%	HIST1H4K HIST1H4L HMGB2 HIST2H4A HIST1H4A HIST2H4B HIST1H4B HIST4H4 HIST1H4H HIST1H4I HIST1H4J HIST1H4C HIST1H4D HIST1H4E PF4 HIST1H4F
51301	cell division	5.2543e-13	1.6721e-11	77/1494 5.1%	314/14254 2.2%	RB1 NCAPG2 SMC4 SMC2 CDC20 SEPT9 CCND3 CDC23 CCND2 CCND1 CDH1 CFL1 RCC1 SSSCA1 PELO ANAPC7 IST1 LIG4 TERF1 SMC1A CKAP5 SEPT2 HAUS1 CCNA2 CCNA1 DYNC1LI1 CCNE2 CCNE1 ZW10 RASA1 RAB35 MYH9 ANAPC4 BIRC5 ANAPC5 KIF2C TOP1 MAPRE1 ANAPC1 ANAPC2 TSG101 ANAPC16 CUL3 RNF8 NCAPG ANAPC10 NCAPH CCNB2 CCNB1 FZR1 RAD21 BUB3 MYH10 MPP1 CDKN2A NEK6 ZBTB16 RCC2 PLK1 CDC7 CDC6 RAB11A PPP1CA CDK7 CDK6 STAG2 CDK5 CDK…
6917	induction of apoptosis	6.2611e-13	1.979e-11	77/1494 5.1%	315/14254 2.2%	YWHAE NRP1 APP CDKN1A NDUFA13 PDCD6 PDCD5 PCSK9 FASLG BRCA1 TIAL1 CASP8 CASP10 PPP2R1A CASP6 CASP3 CHEK2 CASP4 CASP2 RAC1 IKBKG JAK2 IKBKE MAP3K5 TGM2 PHLDA3 IKBIP MED1 DFFA RIPK3 TUBB HGF DAPK3 PRKCA RPS3A TERF1 TGFBR1 TRAF3 COL4A3 NDUFS3 TP53 ITGB3BP CUL5 CUL3 RPL11 CUL2 PSEN2 CUL1 PLG RNF7 PSEN1 THBS1 PPP2CA NCSTN MAPK8 PRDX1 RPS3 ABL1 MAPK1 SFN APOE FADD ECT2 NGFR WWOX TIA1 CDKN2A STAT1 BAD C…
6367	transcription initiation from RNA polymerase II promoter	6.5134e-13	2.0449e-11	30/1494 2.0%	67/14254 0.4%	CCNH MED16 MED17 MED12 MED14 MED13 POLR2A POLR2B POLR2C POLR2D POLR2E POLR2G POLR2H POLR2I POLR2J POLR2K POLR2L MED1 NCOA6 MED27 MED4 GTF2F1 MED26 GTF2F2 MED23 CDK9 CDK7 MED24 THRAP3 TBPL1
12502	induction of programmed cell death	7.4531e-13	2.3244e-11	77/1494 5.1%	316/14254 2.2%	YWHAE NRP1 APP CDKN1A NDUFA13 PDCD6 PDCD5 PCSK9 FASLG BRCA1 TIAL1 CASP8 CASP10 PPP2R1A CASP6 CASP3 CHEK2 CASP4 CASP2 RAC1 IKBKG JAK2 IKBKE MAP3K5 TGM2 PHLDA3 IKBIP MED1 DFFA RIPK3 TUBB HGF DAPK3 PRKCA RPS3A TERF1 TGFBR1 TRAF3 COL4A3 NDUFS3 TP53 ITGB3BP CUL5 CUL3 RPL11 CUL2 PSEN2 CUL1 PLG RNF7 PSEN1 THBS1 PPP2CA NCSTN MAPK8 PRDX1 RPS3 ABL1 MAPK1 SFN APOE FADD ECT2 NGFR WWOX TIA1 CDKN2A STAT1 BAD C…
65008	regulation of biological quality	7.9184e-13	2.4531e-11	247/1494 16.5%	1542/14254 10.8%	RB1 APP TFRC TXNDC11 ENO1 RPS14 RPS17 RPS19 PPP2R1A FTH1 MYC TRIM24 KDR DAG1 AKT1 MPV17 MED1 SP110 COG3 PRKCA GTPBP4 MYL4 AR CLNS1A LAP3 TLN1 EZR TP53 SF1 STXBP3 PRKDC KLK3 TXN PRKCZ CDKN2AIP PRDX3 ATP5B PRDX2 APOH PRDX1 COX2 INPP5K SFN APOE APOB SPTBN1 STAT5A BARD1 LYN CREBBP JUN XRCC6 YES1 SNAPIN XRCC5 FN1 PRDX6 PTK2 GDF9 COL1A2 GIPC1 PAF1 HRG LACRT RPS24 FERMT2 FERMT3 NRP1 CDKN1A BTG1 FAF1 PCS…
30522	intracellular receptor mediated signaling pathway	1.3708e-12	4.2189e-11	32/1494 2.1%	77/14254 0.5%	RB1 FLT1 TGFB1I1 BRCA1 MED16 RNF4 MED17 MED12 MED14 MED13 UBR5 JAK2 YWHAH MED1 RBM14 NCOA6 NR1H2 PTGES3 MED4 NR0B2 ESR1 ESR2 PIAS1 AR CDK7 MED24 THRAP3 CCNE1 NEDD4 RARA CTNNB1 RAN
279	M phase	1.4815e-12	4.5298e-11	82/1494 5.4%	351/14254 2.4%	RB1 NUMA1 NCAPG2 CLTC MKI67 SMC4 SMC2 CDC20 CDC23 CDH1 CDC27 STMN1 CHEK1 RCC1 SSSCA1 NBN KPNA2 ANAPC7 TUBB HGF TOP3A H2AFX RPS6 SIRT7 TERF1 SMC1A CKAP5 SEPT2 HAUS1 CCNA2 CCNA1 DYNC1LI1 TUBB2B ILF3 FANCD2 ZW10 MYH9 ANAPC4 BIRC5 RPL24 ANAPC5 KIF2C MAPRE1 ANAPC1 ANAPC2 HDAC3 ANAPC16 DCTN1 CUL3 RNF8 NCAPG ANAPC10 NCAPH TTN PPP2CA CCNB2 CCNB1 FZR1 RAD21 RRS1 BUB3 MPP1 DYNC1H1 NEK6 RCC2 PLK1 RPA1 MRE11…
16567	protein ubiquitination	3.0161e-12	9.1618e-11	54/1494 3.6%	189/14254 1.3%	UBE3C UBE2D4 UBE2D2 UBE2D3 FBXO25 UBE2D1 TNFAIP1 BRCA1 PRPF19 CDC73 UBE2L3 CDC23 CDC27 AKT1 RAG1 SKP1 MYLIP ANAPC7 UBE2E3 UBE2E1 UBE4B DDB1 RNF144B KCTD10 KCTD13 ANAPC4 ANAPC5 RBCK1 DTL ANAPC1 BIRC2 ANAPC2 VCP TSG101 ANAPC16 CUL3 CTR9 RNF8 CUL1 RNF4 ANAPC10 CAND1 UBD VHL BARD1 UBE2H MAP3K1 AMFR ITCH NEDD4 CDC16 UBE2N MDM2 PAF1
51649	establishment of localization in cell	3.4391e-12	1.0379e-10	156/1494 10.4%	866/14254 6.0%	APP NDUFA13 CSE1L ATP5C1 SRP14 FGF2 IPO4 IPO5 CTGF RPS15 GOLGA3 FGF7 HERC2 CDC23 FTH1 AKT1 VPS35 KPNA2 AP2M1 KPNA1 PDIA3 HGF RPL23 TPM1 COG3 TOMM34 NRBP1 PDIA4 MYL6 DDX39B HGS MYL1 ZW10 RAB35 TP53 OPTN KPNB1 MACF1 NUP205 VCP SET SAR1A STXBP3 COPB1 VPS26A PSEN1 ADRB2 PRKCZ ATP5B SCFD1 CCNB1 ATXN1 TPR RRS1 SSR1 APOE MYH10 AP1M2 SPTBN1 AP1M1 CTSA HSPA9 HSPA8 SMAD1 JUN GCKR SNAPIN NUP155 SYT1 PTK2 PO…
65004	protein-DNA complex assembly	3.795e-12	1.138e-10	38/1494 2.5%	107/14254 0.7%	SET HIST1H2BJ HP1BP3 HIST1H2BK HMGB2 CENPA HIST2H2AC HIST2H4A HIST2H4B HIST1H1D HIST1H2AD EP300 HIST1H2AA HIST1H1B NPM1 H2AFY HIST1H4K H2AFZ HIST1H4L H2AFX SMARCA5 H2AFV HIST2H2BE PIAS1 HIST1H4A HIST2H3A HIST1H4B HIST4H4 HIST1H4H HIST1H4I HIST1H4J HIST2H3D HIST1H4C HIST2H3C HIST1H4D HIST1H4E MCM2 HIST1H4F
43412	macromolecule modification	4.4013e-12	1.3062e-10	252/1494 16.8%	1606/14254 11.2%	APP HDAC10 TRRAP HDAC11 UBE2L3 HERC5 PCMT1 HERC2 CDC23 RPS6KA5 TRIM28 PPP2R1A CHEK2 CDC27 RPS6KA1 CHEK1 TRIM24 KDR AKT1 SKP1 MED1 CSNK2A1 PRKCB COG3 CSNK2A2 DAPK3 PRKCA MAPK8IP1 KCTD10 WDR82 KCTD13 TRIB3 PRKD2 RBCK1 LAP3 TTLL12 ANAPC16 PRKDC CTR9 RPN1 BRCC3 PRKCZ ANAPC10 PRDX2 TRPM7 ST3GAL1 TRPM6 SPTBN1 STAT5A BARD1 LYN CREBBP ZRANB1 YES1 GADD45B PLK1 FN1 EIF2AK2 CDC7 PTK2 GADD45G PPP5C TADA2A CD…
6928	cellular component movement	4.4371e-12	1.3062e-10	100/1494 6.6%	475/14254 3.3%	ATF2 APP PLAT FGF2 ACTB ACTG1 CTGF CDH2 TUBB3 CFL1 ARHGDIB AKT1 CD97 MYLIP TPM3 KRT2 HGF TPM1 PRKCA SCRIB MIF KCTD13 RPL24 TLN1 S100A9 VCL MACF1 PRKDC CUL3 TXN PSEN1 ATP5B PLXNA2 COX2 APOB VASP NGFR VCAM1 FN1 MSN SELE PTK2 ESR2 DAB1 CDK5 ARPC3 GIPC1 PAF1 ITGB1 YWHAE NRP1 TOP2B NRP2 BTG1 ITGB3 HMGB2 HSPB1 TNFAIP1 HMGB1 CAPZB RAC1 JAK2 NCK1 NDEL1 ACTR3 CAP1 ACTR2 ANXA1 ITGA4 TUBB APOA1 MTSS1 TGFBR1…
6334	nucleosome assembly	4.4397e-12	1.3062e-10	36/1494 2.4%	98/14254 0.6%	SET HIST1H2BJ HP1BP3 HIST1H2BK HMGB2 CENPA HIST2H2AC HIST2H4A HIST2H4B HIST1H1D HIST1H2AD HIST1H2AA HIST1H1B NPM1 H2AFY HIST1H4K H2AFZ HIST1H4L H2AFX SMARCA5 H2AFV HIST2H2BE HIST1H4A HIST2H3A HIST1H4B HIST4H4 HIST1H4H HIST1H4I HIST1H4J HIST2H3D HIST1H4C HIST2H3C HIST1H4D HIST1H4E MCM2 HIST1H4F
80090	regulation of primary metabolic process	4.6541e-12	1.3607e-10	483/1494 32.3%	3549/14254 24.8%	RB1 ATF2 TRRAP HNRNPU ENO1 PHB2 RPL6 PSMD4 PSMD5 PSMD2 MYC AKT1 MEF2A MED1 MBNL1 PRKCB MED9 PRKCA SCRIB MED4 GTPBP4 SND1 WDR77 MYL4 AR EWSR1 PSME3 SARNP PSME1 TBPL1 RBCK1 VPS28 SF1 ATF4 SET PRKDC AIRE RPN1 PDGFA GATA4 DAZ1 PRKCZ ANAPC10 CIAO1 PRDX3 PRDX2 PRKAR2A RAD21 COX2 PSMF1 BTF3 BARD1 LYN CREBBP JUN PLK1 PA2G4 CDC6 NR0B2 EIF5 TADA2A HNRNPF GIPC1 TRIP6 HNRNPD HRG LACRT ZNF135 HOXD8 BTG1 ZNF25…
6886	intracellular protein transport	4.9428e-12	1.4362e-10	83/1494 5.5%	365/14254 2.5%	YWHAE NDUFA13 YWHAB CSE1L CLTC CLTB CLTA AP2A1 STON2 SRP14 FGF2 AP2A2 IPO4 IPO5 AP4M1 AKAP12 SEC61A1 HERC2 XPO1 YWHAQ AKT1 SEC61B JAK2 KPNA2 AP2M1 YWHAG KPNA1 YWHAH PDIA3 RPL23 COG3 TOMM34 YWHAZ HGS TP53 OPTN KPNB1 NAPA MACF1 NUP205 VCP PCNA SAR1A COPB1 USO1 GOSR1 RPL11 NAPG HDAC6 STX11 AP3M1 GGA3 TPR LMNA MAPK1 SSR1 STX4 STX3 SEC23B RPL17 AP1M2 SPTBN1 AP1M1 CTSA HSPA9 JUN NOP58 NPM1 GCKR SNAPIN …
34728	nucleosome organization	5.2717e-12	1.5223e-10	38/1494 2.5%	108/14254 0.7%	SET HIST1H2BJ HP1BP3 HIST1H2BK HMGB2 CENPA HIST2H2AC HIST2H4A HIST2H4B HIST1H1D HIST1H2AD HIST1H2AA HIST1H1B SMARCE1 NPM1 H2AFY HIST1H4K H2AFZ HIST1H4L H2AFX SMARCA5 HMGA1 H2AFV HIST2H2BE HIST1H4A HIST2H3A HIST1H4B HIST4H4 HIST1H4H HIST1H4I HIST1H4J HIST2H3D HIST1H4C HIST2H3C HIST1H4D HIST1H4E MCM2 HIST1H4F
19220	regulation of phosphate metabolic process	5.3914e-12	1.5379e-10	110/1494 7.3%	544/14254 3.8%	RB1 APP IRS1 BCCIP FGF1 FGF2 CTGF HERC5 FGF7 CCND3 CCND2 CCND1 PPP2R1A CHEK1 PIM1 AKT1 EP300 NBN MAP3K5 MEN1 HGF IGFBP3 PRKCA MIF GTPBP4 MAPK8IP1 CCNE2 TRIB3 PHIP LAP3 DSC1 ANAPC2 SHC1 NPRL2 PSEN2 PDGFA PSEN1 ADRB2 PRKCZ HSP90B1 PRDX3 PRDX2 CCNB1 ATXN1 PDCD10 PRKAR2A INPP5K SFN APOE BARD1 LYN JUN GCKR SMAD4 RBPMS GADD45B HSPA5 GADD45A CDC6 GADD45G RCAN1 CDK7 DAB1 CDK5 PIN1 TAB2 TAB1 HRG LACRT YWH…
51174	regulation of phosphorus metabolic process	5.3914e-12	1.5379e-10	110/1494 7.3%	544/14254 3.8%	RB1 APP IRS1 BCCIP FGF1 FGF2 CTGF HERC5 FGF7 CCND3 CCND2 CCND1 PPP2R1A CHEK1 PIM1 AKT1 EP300 NBN MAP3K5 MEN1 HGF IGFBP3 PRKCA MIF GTPBP4 MAPK8IP1 CCNE2 TRIB3 PHIP LAP3 DSC1 ANAPC2 SHC1 NPRL2 PSEN2 PDGFA PSEN1 ADRB2 PRKCZ HSP90B1 PRDX3 PRDX2 CCNB1 ATXN1 PDCD10 PRKAR2A INPP5K SFN APOE BARD1 LYN JUN GCKR SMAD4 RBPMS GADD45B HSPA5 GADD45A CDC6 GADD45G RCAN1 CDK7 DAB1 CDK5 PIN1 TAB2 TAB1 HRG LACRT YWH…
45638	negative regulation of myeloid cell differentiation	6.9055e-12	1.9578e-10	24/1494 1.6%	48/14254 0.3%	STAT5A RBM15 HIST1H4K HIST1H4L ZBTB16 NME2 FSTL3 RUNX1 NME1-NME2 HIST2H4A HIST1H4A HIST2H4B HIST1H4B HIST4H4 RARA HIST1H4H CTNNB1 HIST1H4I HIST1H4J HIST1H4C HIST1H4D HIST1H4E PF4 HIST1H4F
6417	regulation of translation	8.3525e-12	2.3538e-10	46/1494 3.0%	150/14254 1.0%	EIF4A2 APP NDUFA13 RBM8A DDX1 EIF4A3 HSPB1 DAZ1 SRP14 THBS1 RBM3 RPS4X ATXN2 IGF2BP1 EIF4H GCN1L1 AKT1 MAPK1 EP300 IGF2BP3 IGF2BP2 NOS1 EIF4E NCK1 EIF5B UPF1 TIA1 NCBP1 IGFBP5 NOS3 HGF RPS5 APLP1 CIRBP PRKCA PA2G4 EIF2S1 TARBP2 QKI EIF5 EIF3K SARNP EIF3E EIF4G2 EIF3B EIF4G1
8283	cell proliferation	9.105e-12	2.5505e-10	93/1494 6.2%	434/14254 3.0%	MCM7 CSE1L ILK MKI67 PRPF19 FGF4 UBE2L3 EPS8 FGF7 CCND3 CCND1 FTH1 MYC CDC27 PIM1 NBN SKP2 PELO NDEL1 IFNAR2 MED1 CDV3 PRMT5 MIA CHUK RIPK2 FST KRT2 HGF RPS6 APOA1 LIG4 SCRIB MIF WNT16 THAP1 AR MMP14 DKC1 COL4A3 FSCN1 ARHGEF1 KIF2C MAPRE1 TP53 DTL MCM2 KHDRBS1 REG3A LRPAP1 PCNA CUL5 FURIN TXN PSEN1 EGFR HSPD1 RAP1B CD79A PRDX2 PRDX1 UBR5 E2F1 SFN FYN EPS15 CREBBP SETDB1 XRCC5 BAD PTGES3 PLK1 PDAP…
23033	signaling pathway	9.3071e-12	2.5916e-10	313/1494 20.9%	2113/14254 14.8%	RB1 MDC1 APP EPS8 RPS6KA5 PPP2R1A CHEK2 RPS6KA1 STMN1 CHEK1 KDR AKT1 FBXO6 MED1 SMARCC1 CSNK2A1 PRKCB CSNK2A2 DAPK3 PRKCA MIF MED4 MAPK8IP1 AR DEPDC1B CSNK2B PRKD2 RBCK1 LAP3 TP53 MACF1 PDGFA GATA4 PIK3R1 BRCC3 PRKCZ CD79A PRDX2 NCSTN PRKAR2A SFN APOE SPTBN1 STAT5A BRAP TRAP1 JUN GADD45B HIST1H4K HIST1H4L PLK1 EIF2AK2 NR0B2 PTK2 GADD45G GDF9 HIST1H4A COL1A2 HIST1H4B GIPC1 TRIP6 HIST1H4H STRN GRB2…
6350	transcription	9.6545e-12	2.6724e-10	79/1494 5.2%	344/14254 2.4%	TCERG1 CCNH TGFB1I1 YBX1 MED16 NR3C1 CDC73 MED17 MED12 MED14 MED13 TRIM24 ZNF768 PELP1 CAST MED1 PARP1 TSC22D1 NCOA6 SIRT7 MED27 MED4 GTF2F1 MED26 GTF2F2 MED23 AR MED24 CREB1 IRF3 THRAP3 POLR1C TBPL1 TFAM TP53 PTMA IRF9 CEBPA MAX PRIM1 GATA4 RPAP1 TAF5L POLR2A POLR2B DEAF1 POLR2C POLR2D POLR2E POLR2G POLR2H POLR2I POLR2J POLR2K POLR2L BTF3 STAT1 SMARCA5 RPA1 RPA2 SUPT5H ESR1 CDK9 TTLL5 PSMC5 PPP5…
31323	regulation of cellular metabolic process	1.0326e-11	2.8416e-10	502/1494 33.6%	3733/14254 26.1%	RB1 ATF2 TRRAP HNRNPU ENO1 PHB2 RPL6 PSMD4 PSMD5 PSMD2 MYC AKT1 MPV17 MEF2A MED1 MBNL1 PRKCB MED9 PRKCA SCRIB MED4 GTPBP4 SND1 WDR77 MYL4 AR EWSR1 PSME3 SARNP PSME1 TBPL1 RBCK1 VPS28 SF1 ATF4 SET PRKDC AIRE NPRL2 RPN1 PDGFA GATA4 DAZ1 PRKCZ ANAPC10 CIAO1 PRDX3 PRDX2 PRKAR2A RAD21 COX2 SFN PSMF1 BTF3 BARD1 LYN CREBBP JUN PLK1 PA2G4 CDC6 NR0B2 EIF5 TADA2A HNRNPF GIPC1 TRIP6 HNRNPD HRG LACRT ZNF135 …
6352	transcription initiation	1.0456e-11	2.8605e-10	32/1494 2.1%	82/14254 0.5%	CCNH MED16 MED17 MED12 MED14 MED13 POLR2A POLR2B POLR2C POLR2D TRIM24 POLR2E POLR2G POLR2H POLR2I POLR2J POLR2K POLR2L MED1 NCOA6 SMARCA5 MED27 MED4 GTF2F1 MED26 GTF2F2 MED23 CDK9 CDK7 MED24 THRAP3 TBPL1
6464	protein modification process	1.1846e-11	3.2217e-10	240/1494 16.0%	1525/14254 10.6%	APP HDAC10 TRRAP HDAC11 UBE2L3 HERC5 PCMT1 HERC2 CDC23 RPS6KA5 TRIM28 PPP2R1A CHEK2 CDC27 RPS6KA1 CHEK1 TRIM24 KDR AKT1 SKP1 CSNK2A1 PRKCB COG3 CSNK2A2 DAPK3 PRKCA MAPK8IP1 KCTD10 WDR82 KCTD13 TRIB3 PRKD2 RBCK1 LAP3 TTLL12 ANAPC16 PRKDC CTR9 RPN1 BRCC3 PRKCZ ANAPC10 PRDX2 TRPM7 ST3GAL1 TRPM6 SPTBN1 STAT5A BARD1 LYN CREBBP ZRANB1 YES1 GADD45B PLK1 FN1 EIF2AK2 CDC7 PTK2 GADD45G PPP5C TADA2A CDC16 P…
6333	chromatin assembly or disassembly	1.6093e-11	4.3517e-10	44/1494 2.9%	142/14254 0.9%	SET HIST1H2BJ HP1BP3 HIST1H2BK HMGB2 HDAC8 CENPA HIST2H2AC HIST2H4A HIST2H4B HIST1H1D HIST1H2AD HIST1H2AA HIST1H1B SMARCE1 SMARCC1 NPM1 SMARCC2 CBX5 H2AFY HIST1H4K CBX3 H2AFZ HIST1H4L CBX2 H2AFX SMARCA5 HMGA1 H2AFV HIST2H2BE HIST1H4A HIST2H3A HIST1H4B HIST4H4 HIST1H4H HIST1H4I HIST1H4J HIST2H3D HIST1H4C HIST2H3C HIST1H4D HIST1H4E MCM2 HIST1H4F
31497	chromatin assembly	1.7207e-11	4.6262e-10	36/1494 2.4%	102/14254 0.7%	SET HIST1H2BJ HP1BP3 HIST1H2BK HMGB2 CENPA HIST2H2AC HIST2H4A HIST2H4B HIST1H1D HIST1H2AD HIST1H2AA HIST1H1B NPM1 H2AFY HIST1H4K H2AFZ HIST1H4L H2AFX SMARCA5 H2AFV HIST2H2BE HIST1H4A HIST2H3A HIST1H4B HIST4H4 HIST1H4H HIST1H4I HIST1H4J HIST2H3D HIST1H4C HIST2H3C HIST1H4D HIST1H4E MCM2 HIST1H4F
87	M phase of mitotic cell cycle	2.3877e-11	6.3826e-10	61/1494 4.0%	239/14254 1.6%	NUMA1 NCAPG2 CLTC SMC4 SMC2 CDC20 CDC23 CDH1 CDC27 SSSCA1 ANAPC7 TUBB HGF RPS6 SIRT7 TERF1 SMC1A CKAP5 SEPT2 HAUS1 CCNA2 CCNA1 DYNC1LI1 TUBB2B ZW10 ANAPC4 BIRC5 RPL24 ANAPC5 KIF2C MAPRE1 ANAPC1 ANAPC2 ANAPC16 DCTN1 CUL3 RNF8 NCAPG ANAPC10 NCAPH TTN CCNB2 CCNB1 FZR1 RAD21 RRS1 BUB3 MPP1 NEK6 RCC2 PLK1 CDC6 PPP5C STAG2 CDK3 CDC16 CDK2 CDK1 NCAPD2 NCAPD3 RAN
6916	anti-apoptosis	3.3619e-11	8.9359e-10	54/1494 3.6%	200/14254 1.4%	AVEN ATF2 HSPB1 CLU COMP CFL1 AKT1 SH3GLB1 SERPINB2 ANXA1 RIPK2 HGF YWHAZ TGFBR1 MAPK8IP1 DDAH2 BIRC5 BIRC6 STAMBP BIRC7 DTL BIRC3 HDAC3 HDAC1 GSTP1 XIAP RNF7 PSEN1 PRKCZ THBS1 HSP90B1 PRDX2 BAG4 APOE VHL SNCA STAT5A HSPA9 NGFR NPM1 HSPA5 NOS3 GSS VEGFB CFLAR ESR1 ESR2 VEGFA TNFRSF10D CDK1 BAX HRG HSPA1B HSPA1A
42325	regulation of phosphorylation	3.6866e-11	9.7435e-10	104/1494 6.9%	519/14254 3.6%	RB1 APP IRS1 BCCIP FGF1 FGF2 CTGF HERC5 FGF7 CCND3 CCND2 CCND1 PPP2R1A CHEK1 PIM1 AKT1 EP300 NBN MAP3K5 MEN1 HGF IGFBP3 PRKCA MIF GTPBP4 MAPK8IP1 CCNE2 TRIB3 PHIP LAP3 ANAPC2 SHC1 NPRL2 PSEN2 PDGFA PSEN1 ADRB2 PRKCZ PRDX3 PRDX2 CCNB1 ATXN1 PDCD10 PRKAR2A INPP5K SFN APOE BARD1 LYN JUN GCKR SMAD4 RBPMS GADD45B HSPA5 GADD45A CDC6 GADD45G CDK7 DAB1 CDK5 PIN1 TAB2 TAB1 HRG LACRT CDKN1A FLT1 MCM7 ITGB3…
42254	ribosome biogenesis	4.2401e-11	1.1143e-09	41/1494 2.7%	130/14254 0.9%	RPL5 RPLP0 EIF4A3 RPL11 DDX21 RPL7 RPS15 RPS14 RPL7A FBL RPS17 EMG1 RPS16 RPS19 NRAP EXOSC8 GAR1 RRS1 RPL14 EXOSC2 NOP58 NPM1 RPS7 CDKN2A DIMT1 RPS6 PA2G4 SIRT1 GTPBP4 FTSJ3 RPS25 RPS28 NHP2L1 EIF6 DKC1 MRTO4 NHP2 RPL24 RPL26 EIF3A RPS24
8284	positive regulation of cell proliferation	4.7928e-11	1.2526e-09	95/1494 6.3%	460/14254 3.2%	NRP1 CDKN1A FLT1 IRS1 ITGB3 HMGB2 ILK FASLG FGF1 CLU FGF2 FGF4 CTGF CDC20 RPS4X FGF7 CCND2 CAPNS1 FNTA CCND1 MYC KDR TIMP1 CAPN1 NBN JAK2 TGM2 NCK1 MED1 RPS9 NPY5R RIPK2 HGF NME2 LIG4 PRKCA MIF PGF TGFBR1 WDR77 CCNA2 RARA HCLS1 PHIP BIRC6 MVD STAMBP TKT DTL HDAC4 HDAC2 SHC1 HDAC1 CUL3 PDGFA ADRB2 PRKCZ EGFR CIAO1 GNAI2 NME1-NME2 RECQL4 PRDX3 CCNB1 RPS15A PDCD10 MAPK1 COX2 SSR1 TAC1 DISC1 STAT5A L…
51173	positive regulation of nitrogen compound metabolic process	4.9671e-11	1.2909e-09	126/1494 8.4%	676/14254 4.7%	RB1 ATF2 APP CCNH COMT FGF2 TRIM28 MYC AKT1 EP300 MEN1 MED1 SMARCC1 SMARCC2 HGF ILF2 GTF2F2 PIAS1 RUNX1 AR ILF3 PRPF6 CCNE1 PHIP TP53 SF1 ATF4 DDX5 SHC1 PRKDC PDGFA GATA4 BRCC3 ADRB2 NME1-NME2 CCNB1 ATXN1 COX2 APOE TP53BP1 STAT5A SMAD1 CREBBP JUN XRCC6 SMAD4 MLL4 HMGA1 SMAD9 RFXANK SUPT5H ESR2 SMARCA4 NR4A1 CDK7 SP1 FAM175A CDK2 UBE2N CDK1 NFE2L2 PICALM HSP90AB1 TGFB1I1 HMGB2 BRCA1 HMGB1 MED17 ME…
31570	DNA integrity checkpoint	5.0913e-11	1.3159e-09	27/1494 1.8%	64/14254 0.4%	MDC1 CDKN1A BRCC3 BRCA1 FZR1 CDC45 CCND1 CDH1 CHEK2 UIMC1 CHEK1 FBXO6 CLSPN NBN PLK1 H2AFX CDC6 USP28 HINFP CCNA2 MSH2 BRE FAM175A CDK1 ATM TP53 DTL
51239	regulation of multicellular organismal process	5.1468e-11	1.3202e-09	180/1494 12.0%	1077/14254 7.5%	RB1 ATF2 APP RNH1 TNC PLAT FGF1 PHB2 FGF2 CTGF CDC20 FGF7 LGALS1 CCND2 CCND1 CDH2 PLAU CDH1 MYC AKT1 EP300 NBN MEN1 MYLIP MED1 TPM3 FST HGF IGFBP3 TPM1 KRT1 LIG4 PRKCA MIF PGF WDR77 RUNX1 MYL4 AR MAG COL4A2 COL4A3 TP53 MYL9 IFNAR1 IDO1 ANAPC2 LRPAP1 PSEN2 PDGFA GATA4 TNFRSF11B KLK3 PSEN1 ADRB2 PRKCZ SLC5A3 NME1-NME2 PRDX2 ATXN2 CCNB1 DEAF1 APOH COX2 APOE TAC1 SKIL STAT5A NGFR SMAD1 JUN TIA1 XRCC6…
48513	organ development	5.1645e-11	1.3202e-09	270/1494 18.0%	1789/14254 12.5%	RB1 ATF2 EIF4A1 APP PHB2 RPS14 TRIM28 RPS19 MYC KDR DAG1 AKT1 MPV17 MEF2A MED1 SMARCC1 MBNL1 KRT2 KRT1 RPL22 PRKCA SCRIB KRT5 MIF HSPG2 WDR77 KRT9 RUNX1 MYL4 AR MYL6 MYL1 RPL24 COL8A1 TAGLN2 PFN1 EZR TP53 SF1 MACF1 COL13A1 PRKDC PDGFA GATA4 PRDX3 CD79A ATP5B PRDX2 PDCD10 APOH COX2 SFN APOE APOB STAT5A VASP LYN NGFR JUN XRCC5 FN1 NR0B2 PTK2 COL1A1 EXT2 COL1A2 GRB2 ATM HRG HOXD8 NRP1 TOP2B CLIC5 NR…
33036	macromolecule localization	7.2273e-11	1.8375e-09	184/1494 12.3%	1112/14254 7.8%	NDUFA13 CSE1L EIF4A3 SRP14 CLU FGF2 IPO4 IPO5 FGF7 HERC2 KHSRP DAG1 AKT1 VPS35 KPNA2 AP2M1 KPNA1 PDIA3 RAB2B NUP210 PRKCB USP4 RPL23 COG3 ATG9A TOMM34 ACTN4 PDIA4 DDX39B HGS ZW10 RAB35 TLN1 LPA EZR TP53 OPTN VPS28 KPNB1 VCL SF1 MACF1 NUP205 VCP TSG101 RAB5C SAR1A STXBP3 RBM8A COPB1 PSEN2 PSEN1 HSP90B1 SCFD1 ATXN2 APOH TPR G3BP2 VPS11 SSR1 APOE APOB AP1M2 SPTBN1 AP1M1 STAT5A CTSA HSPA9 OSBPL8 JUN …
7165	signal transduction	8.9348e-11	2.2593e-09	281/1494 18.8%	1888/14254 13.2%	RB1 ATF2 MDC1 TRRAP EPS8 RPS6KA5 PPP2R1A CHEK2 RPS6KA1 STMN1 CHEK1 AKT1 FBXO6 PIDD CSNK2A1 PRKCB DAPK3 PRKCA MAPK8IP1 AR DEPDC1B ZW10 CSNK2B RPL24 LAP3 TP53 OPTN GATA4 PIK3R2 TXN IQGAP1 PIK3R1 BRCC3 PRKCZ PRDX2 PRKAR2A GAR1 SFN APOE RSU1 PLCG1 FADD STAT5A LYN BRAP TRAP1 CREBBP JUN GADD45B HIST1H4K LRRN2 HIST1H4L PLK1 CDC6 GADD45G EXT2 HIST1H4A HNRNPK COL1A2 HIST1H4B TRIP6 UNC119 HIST1H4H GRB2 ATM…
42274	ribosomal small subunit biogenesis	1.2563e-10	3.1597e-09	12/1494 0.8%	14/14254 0.0%	RPS15 RPS14 RPS25 RPS17 RPS28 EMG1 NPM1 RPS16 RPS19 RPS7 RPS6 RPS24
51129	negative regulation of cellular component organization	1.3045e-10	3.2633e-09	49/1494 3.2%	178/14254 1.2%	NRP1 BRCA1 HMGB1 CLU LGALS1 CAPZB TMSB4X DNMT3B RAC1 SPTAN1 YWHAH APOA1 TERF1 TERF2 MMP14 MAG POT1 TERF2IP ARHGEF1 MAPT MAPRE1 ARF6 HDAC2 SET SEMA3A PSEN1 SEMA3F PRKCZ THBS1 HDAC6 CDC42 RECQL4 CCNB1 TPR MAP4 SPTBN1 SNCA NGFR NPM1 MAP3K1 GSN NR1H2 PTK2 CAPZA1 ATM PSMG2 HSPA1B PICALM HSPA1A
45595	regulation of cell differentiation	1.4962e-10	3.7231e-09	109/1494 7.2%	566/14254 3.9%	RB1 CLU FGF2 FGF4 CDC20 LGALS1 CCND2 CCND1 CDH2 PPP2R1A AKT1 EP300 NBN MEN1 FST HGF IGFBP3 LIG4 PIAS1 RUNX1 AR MAG CCNE1 TRIB3 TP53 ANAPC2 GATA4 PSEN1 NME1-NME2 PRDX2 APOE APOB SKIL STAT5A NGFR SMAD1 CREBBP JUN XRCC6 SMAD4 HIST1H4K XRCC5 HIST1H4L ZBTB16 SMAD9 PTK2 HIST1H4A CDK6 HIST1H4B HIST1H4H HIST1H4I HIST1H4J HRG HIST1H4C HIST1H4D HIST1H4E FGFR1 HIST1H4F NRP1 BTG1 ITGB3 TGFB1I1 HMGB2 ILK PRPF…
51052	regulation of DNA metabolic process	1.7027e-10	4.209e-09	40/1494 2.6%	130/14254 0.9%	PCNA SHC1 GMNN RNF8 PDGFA BRCC3 BRCA1 PPP2CA CDC45 PPP2R1A MYC UIMC1 USP1 RPS3 STAT6 NBN KPNA2 KPNA1 JUN CIZ1 H2AFX MRE11A CDC6 TERF1 SMC1A TERF2 GTPBP4 AR RAD50 RAD51 STAG2 MSH2 BRE FAM175A CDK2 UBE2N CDK1 POT1 TERF2IP TP53
245	spliceosome assembly	1.7095e-10	4.209e-09	19/1494 1.2%	35/14254 0.2%	SF3A3 MBNL1 SF3A1 DDX1 SRSF1 PRPF19 USP39 PRPF6 SNRPD2 DDX39B SNRPD1 SNRPG SMN2 SNRPE SMN1 SNRNP200 SRSF10 SF1 SRSF9
280	nuclear division	1.7865e-10	4.3526e-09	58/1494 3.8%	232/14254 1.6%	NUMA1 NCAPG2 CLTC SMC4 SMC2 CDC20 CDC23 CDH1 CDC27 SSSCA1 ANAPC7 TUBB HGF RPS6 TERF1 SMC1A CKAP5 SEPT2 HAUS1 CCNA2 CCNA1 DYNC1LI1 TUBB2B ZW10 ANAPC4 BIRC5 ANAPC5 KIF2C MAPRE1 ANAPC1 ANAPC2 ANAPC16 DCTN1 CUL3 RNF8 NCAPG ANAPC10 NCAPH TTN CCNB2 CCNB1 FZR1 RAD21 RRS1 BUB3 NEK6 RCC2 PLK1 CDC6 PPP5C STAG2 CDK3 CDC16 CDK2 CDK1 NCAPD2 NCAPD3 RAN
7067	mitosis	1.7865e-10	4.3526e-09	58/1494 3.8%	232/14254 1.6%	NUMA1 NCAPG2 CLTC SMC4 SMC2 CDC20 CDC23 CDH1 CDC27 SSSCA1 ANAPC7 TUBB HGF RPS6 TERF1 SMC1A CKAP5 SEPT2 HAUS1 CCNA2 CCNA1 DYNC1LI1 TUBB2B ZW10 ANAPC4 BIRC5 ANAPC5 KIF2C MAPRE1 ANAPC1 ANAPC2 ANAPC16 DCTN1 CUL3 RNF8 NCAPG ANAPC10 NCAPH TTN CCNB2 CCNB1 FZR1 RAD21 RRS1 BUB3 NEK6 RCC2 PLK1 CDC6 PPP5C STAG2 CDK3 CDC16 CDK2 CDK1 NCAPD2 NCAPD3 RAN
22603	regulation of anatomical structure morphogenesis	1.8843e-10	4.5672e-09	69/1494 4.6%	300/14254 2.1%	ATF2 NRP1 RNH1 BTG1 TGFB1I1 ILK FASLG FGF1 PHB2 FGF2 FGF7 CDH2 CASP6 CDH1 MYC KDR EP300 NDEL1 YWHAH ACTR3 HGF KRT1 PGF TNFRSF1A RUNX1 RHOB AR MAG COL4A2 RASA1 COL4A3 MYH9 ARHGEF1 MAPT EZR ALDOA ANAPC2 HDAC5 SEMA3A PDGFA GATA4 TNFRSF11B KLK3 PSEN1 SEMA3F THBS1 APOH COX2 MYH14 FYN APOE PDLIM5 SKIL MYH10 NGFR SMAD1 SMAD4 ANGPT2 NOS3 FN1 VEGFB ESR1 PTK2 VEGFA CTNNB1 BAX FERMT2 PF4 FGFR1
32774	RNA biosynthetic process	2.3076e-10	5.5644e-09	68/1494 4.5%	295/14254 2.0%	TCERG1 CCNH TGFB1I1 YBX1 MED16 NR3C1 MED17 MED12 MED14 MED13 TRIM24 ZNF768 CAST MED1 PARP1 TSC22D1 NCOA6 SIRT7 MED27 MED4 GTF2F1 MED26 GTF2F2 MED23 AR MED24 CREB1 IRF3 THRAP3 POLR1C TBPL1 TFAM TP53 IRF9 CEBPA MAX PRIM1 GATA4 TAF5L POLR2A POLR2B DEAF1 POLR2C POLR2D POLR2E POLR2G POLR2H POLR2I POLR2J POLR2K POLR2L BTF3 STAT1 SMARCA5 RPA1 RPA2 SUPT5H ESR1 CDK9 PSMC5 CDK7 COPS5 TADA2A FUBP1 TCEA1 TRI…
48285	organelle fission	3.0346e-10	7.28e-09	59/1494 3.9%	241/14254 1.6%	NUMA1 NCAPG2 CLTC SMC4 SMC2 CDC20 CDC23 CDH1 CDC27 SSSCA1 ANAPC7 TUBB HGF RPS6 TERF1 SMC1A CKAP5 SEPT2 HAUS1 CCNA2 CCNA1 DYNC1LI1 TUBB2B ZW10 ANAPC4 BIRC5 ANAPC5 KIF2C MAPRE1 ANAPC1 ANAPC2 ANAPC16 DCTN1 CUL3 RNF8 NCAPG ANAPC10 NCAPH TTN CCNB2 CCNB1 FZR1 RAD21 RRS1 BUB3 NEK6 RCC2 PLK1 CDC6 PPP5C STAG2 CDK3 CDC16 CDK2 CDK1 BAX NCAPD2 NCAPD3 RAN
6351	transcription, DNA-dependent	3.303e-10	7.8833e-09	67/1494 4.4%	291/14254 2.0%	TCERG1 CCNH TGFB1I1 YBX1 MED16 NR3C1 MED17 MED12 MED14 MED13 TRIM24 ZNF768 CAST MED1 PARP1 TSC22D1 NCOA6 SIRT7 MED27 MED4 GTF2F1 MED26 GTF2F2 MED23 AR MED24 CREB1 IRF3 THRAP3 POLR1C TBPL1 TFAM TP53 IRF9 CEBPA MAX GATA4 TAF5L POLR2A POLR2B DEAF1 POLR2C POLR2D POLR2E POLR2G POLR2H POLR2I POLR2J POLR2K POLR2L BTF3 STAT1 SMARCA5 RPA1 RPA2 SUPT5H ESR1 CDK9 PSMC5 CDK7 COPS5 TADA2A FUBP1 TCEA1 TRIP13 TA…
48583	regulation of response to stimulus	3.587e-10	8.5177e-09	102/1494 6.8%	525/14254 3.6%	IRS1 CLU PLAU TRIM24 KDR AKT1 B2M AP2M1 MAP3K5 TGM2 MEN1 PRKCB HGF KRT1 PRKCA MIF MAPK8IP1 RBCK1 LAP3 IDO1 PSEN2 PDGFA KLK3 BRCC3 PSEN1 ADRB2 PRKCZ CD79A PRDX2 APOH PRDX1 PCBP2 COX2 APOE A2M TAC1 STAT5A LYN GCKR AMBP SELE ESR2 CXCL12 FAM175A UBE2N MDM2 ATM HRG FHL1 AP2A1 BRCA1 AP2A2 HNF4A UIMC1 CTSG IKBKG JAK2 NDEL1 ANXA2 NPY5R RIPK2 H2AFX APOA1 WNT16 SIRT1 TNFRSF1A RARA BIRC7 DTL MDFI CD44 CRP C…
77	DNA damage checkpoint	3.64e-10	8.5999e-09	25/1494 1.6%	60/14254 0.4%	MDC1 CDKN1A BRCC3 BRCA1 FZR1 CCND1 CDH1 CHEK2 UIMC1 CHEK1 FBXO6 CLSPN NBN PLK1 H2AFX USP28 HINFP CCNA2 MSH2 BRE FAM175A CDK1 ATM TP53 DTL
30521	androgen receptor signaling pathway	3.9618e-10	9.3131e-09	20/1494 1.3%	40/14254 0.2%	RB1 MED1 TGFB1I1 BRCA1 MED16 RNF4 MED4 NR0B2 MED17 PIAS1 MED12 AR MED14 CDK7 MED13 MED24 THRAP3 CCNE1 CTNNB1 RAN
48731	system development	5.8243e-10	1.3623e-08	340/1494 22.7%	2415/14254 16.9%	RB1 ATF2 EIF4A1 APP SPARC CPNE6 HDAC11 PHB2 ACTB CDC20 RPS14 LGALS1 TRIM28 RPS19 MYC STMN1 KDR DAG1 AKT1 MPV17 MEF2A MED1 SMARCC1 MBNL1 SMARCC2 SP110 KRT2 KRT1 RPL22 DAPK3 PRKCA SCRIB KRT5 MIF HSPG2 RUNX2 WDR77 KRT9 RUNX1 MYL4 AR MYL6 MYL1 RPL24 COL8A1 TAGLN2 PFN1 EZR TP53 SF1 MACF1 COL13A1 PRKDC SDC2 PDGFA GATA4 SLC5A3 PRDX3 CD79A ATP5B PRDX2 PDCD10 APOH PRDX1 COX2 SFN APOE APOB STAT5A VASP LYN …
42770	DNA damage response, signal transduction	6.5828e-10	1.5321e-08	32/1494 2.1%	94/14254 0.6%	MDC1 CDKN1A BRCC3 BRCA1 FZR1 CCND1 CDH1 CHEK2 UIMC1 CHEK1 ABL1 SFN FBXO6 CLSPN NBN IKBKE PHLDA3 MED1 PLK1 H2AFX SMC1A USP28 HINFP CCNA2 TFAP4 MSH2 BRE FAM175A CDK1 ATM TP53 DTL
48856	anatomical structure development	7.044e-10	1.6313e-08	367/1494 24.5%	2649/14254 18.5%	RB1 ATF2 EIF4A1 APP SPARC CPNE6 HDAC11 PHB2 ACTB CDC20 RPS14 LGALS1 TRIM28 RPS19 MYC STMN1 KDR DAG1 AKT1 MPV17 MEF2A MED1 SMARCC1 MBNL1 SMARCC2 SP110 KRT2 KRT1 RPL22 DAPK3 PRKCA SCRIB KRT5 MIF HSPG2 RUNX2 WDR77 KRT9 RUNX1 MYL4 AR MYL6 MYL1 TBPL1 RPL24 COL8A1 TAGLN2 PFN1 EZR TP53 SF1 MACF1 COL13A1 PRKDC SDC2 PDGFA GATA4 SLC5A3 PRDX3 CD79A ATP5B PRDX2 PDCD10 APOH PRDX1 COX2 SFN APOE APOB STAT5A VAS…
45935	positive regulation of nucleobase, nucleoside, nucleotide and nucleic acid metabolic process	9.0537e-10	2.0864e-08	119/1494 7.9%	655/14254 4.5%	RB1 ATF2 APP CCNH FGF2 TRIM28 MYC EP300 MEN1 MED1 SMARCC1 SMARCC2 HGF ILF2 GTF2F2 PIAS1 RUNX1 AR ILF3 PRPF6 CCNE1 PHIP TP53 SF1 ATF4 DDX5 SHC1 PRKDC PDGFA GATA4 BRCC3 ADRB2 NME1-NME2 CCNB1 ATXN1 APOE TP53BP1 STAT5A SMAD1 CREBBP JUN XRCC6 SMAD4 MLL4 HMGA1 SMAD9 RFXANK SUPT5H ESR2 SMARCA4 NR4A1 CDK7 SP1 FAM175A CDK2 UBE2N CDK1 NFE2L2 PICALM TGFB1I1 HMGB2 BRCA1 HMGB1 MED17 MED12 AKAP12 ING5 MED14 ME…
6261	DNA-dependent DNA replication	9.7098e-10	2.2266e-08	24/1494 1.6%	58/14254 0.4%	TOP3B FEN1 PCNA RNH1 RFC4 MCM7 RFC1 PRIM1 TOP3A RPA1 HMGA1 RPA2 WRN CDC45 RAD51 CCNE2 POLD2 MCM3 TFAM MCM5 TOP1 MCM6 DTL MCM2
31572	G2/M transition DNA damage checkpoint	1.0417e-09	2.3772e-08	14/1494 0.9%	21/14254 0.1%	PLK1 BRCC3 BRCA1 CCNA2 FZR1 BRE CDH1 UIMC1 FAM175A CDK1 ATM CLSPN NBN DTL
6366	transcription from RNA polymerase II promoter	1.2688e-09	2.8812e-08	56/1494 3.7%	231/14254 1.6%	TCERG1 CCNH TGFB1I1 YBX1 MED16 NR3C1 MED17 MED12 MED14 MED13 TRIM24 ZNF768 MED1 PARP1 TSC22D1 NCOA6 MED27 MED4 GTF2F1 MED26 GTF2F2 MED23 MED24 IRF3 THRAP3 TBPL1 IRF9 CEBPA MAX GATA4 TAF5L POLR2A POLR2B DEAF1 POLR2C POLR2D POLR2E POLR2G POLR2H POLR2I POLR2J POLR2K POLR2L BTF3 STAT1 SUPT5H CDK9 PSMC5 CDK7 COPS5 TADA2A FUBP1 TCEA1 TRIP13 TARDBP NFE2L2
6357	regulation of transcription from RNA polymerase II promoter	1.4336e-09	3.2398e-08	131/1494 8.7%	748/14254 5.2%	RB1 ATF2 APP HDAC10 KDM1A CCNH ENO1 FGF2 TIAL1 RPS14 TRIM28 MYC CFL1 EP300 MEN1 PIAS4 IFNAR2 MED1 SMARCC1 SMARCC2 PRKCB FST HGF MED9 MED4 GTF2F2 PIAS1 WDR77 RUNX1 AR PRPF6 SUB1 PFN1 TP53 SF1 ATF4 PRKDC GATA4 TXN ADRB2 SUPT6H CIAO1 ATXN1 RAD21 ABL1 SKIL WDTC1 STAT5A SMAD1 CREBBP JUN XRCC6 SMAD4 MLL4 CBX2 SMARCA5 RFXANK SUPT5H NR0B2 ESR2 SMARCA4 NR4A1 CDK7 TFCP2 SP1 MDM2 MDM4 HOXD8 HMGB2 MED19 BRCA…
16477	cell migration	1.5316e-09	3.4446e-08	64/1494 4.2%	282/14254 1.9%	ITGB1 YWHAE ATF2 NRP1 TOP2B NRP2 BTG1 ITGB3 HMGB2 PLAT TNFAIP1 HMGB1 FGF2 CTGF CDH2 CFL1 AKT1 NCK1 NDEL1 CAP1 ITGA4 KRT2 HGF APOA1 PRKCA SCRIB MIF TGFBR1 MMP14 TUBB2B VCAN KCTD13 MYH9 ITGA5 S100A9 CD44 SEMA3C PRKDC SRF CUL3 PSEN1 SEMA3F THBS1 EGFR ATP5B PLXNA2 FYN VHL DISC1 VCAM1 NOS3 FN1 MSN SELE PTK2 ESR2 VEGFA DAB1 ABI2 CDK5 GIPC1 PAF1 BCAR1 PF4
10564	regulation of cell cycle process	1.5674e-09	3.5083e-08	40/1494 2.6%	139/14254 0.9%	RB1 CDKN1A BRCA1 RNF4 ANAPC10 CTGF UBE2L3 PPP1R9B RECQL4 CCNB1 FZR1 HERC2 CDC23 CDH1 UBD TPR RCC1 MPP1 PRMT5 CREBBP NPM1 CDKN2A NEK6 MRE11A CDC7 MIF TERF1 SMC1A SMARCA4 DYNC1LI1 TFAP4 STAG2 ZW10 CDC16 MDM2 PIN1 BIRC5 PHIP ATM PSMG2
51093	negative regulation of developmental process	1.9991e-09	4.4531e-08	67/1494 4.4%	303/14254 2.1%	NRP1 ITGB3 TGFB1I1 FASLG PRPF19 FGF4 CCND1 ITGAV NBN YWHAH MEN1 RBM15 FST HGF NME2 LIG4 SIRT1 TGFBR1 RUNX1 MAG COL4A2 HIST4H4 COL4A3 RARA TRIB3 ARHGEF1 TP53 CRP HDAC4 HDAC5 SEMA3A TNFRSF11B KLK3 PSEN1 SEMA3F ADRB2 THBS1 FSTL3 NME1-NME2 HIST2H4A PRDX2 HIST2H4B CCDC85B APOH MAPK1 SKIL STAT5A NGFR CREBBP ANGPT2 HIST1H4K HIST1H4L NR1H2 ZBTB16 PTK2 HIST1H4A CDK6 HIST1H4B HIST1H4H CTNNB1 HIST1H4I HIST1…
70979	protein K11-linked ubiquitination	2.2336e-09	4.9521e-08	15/1494 1.0%	25/14254 0.1%	UBE2H UBE2D4 ANAPC7 UBE2E3 UBE2D3 RNF4 ANAPC10 UBE2L3 CDC23 CDC27 CDC16 ANAPC4 ANAPC5 ANAPC1 ANAPC2
32392	DNA geometric change	2.5955e-09	5.7003e-08	13/1494 0.8%	19/14254 0.1%	TOP3B MCM7 TOP3A HMGA1 MRE11A RECQL4 RAD50 RAD51 POT1 TOP1 MCM6 NBN MCM2
32508	DNA duplex unwinding	2.5955e-09	5.7003e-08	13/1494 0.8%	19/14254 0.1%	TOP3B MCM7 TOP3A HMGA1 MRE11A RECQL4 RAD50 RAD51 POT1 TOP1 MCM6 NBN MCM2
45596	negative regulation of cell differentiation	2.7527e-09	6.0174e-08	58/1494 3.8%	248/14254 1.7%	NRP1 ITGB3 TGFB1I1 PRPF19 FGF4 CCND1 ITGAV NBN YWHAH MEN1 RBM15 FST HGF NME2 LIG4 SIRT1 TGFBR1 RUNX1 MAG HIST4H4 RARA TRIB3 ARHGEF1 TP53 CRP HDAC4 HDAC5 SEMA3A PSEN1 SEMA3F FSTL3 NME1-NME2 HIST2H4A PRDX2 HIST2H4B CCDC85B MAPK1 SKIL STAT5A NGFR CREBBP HIST1H4K HIST1H4L NR1H2 ZBTB16 PTK2 HIST1H4A CDK6 HIST1H4B HIST1H4H CTNNB1 HIST1H4I HIST1H4J HIST1H4C HIST1H4D HIST1H4E PF4 HIST1H4F
8104	protein localization	2.8399e-09	6.1791e-08	153/1494 10.2%	922/14254 6.4%	NDUFA13 CSE1L SRP14 FGF2 IPO4 IPO5 FGF7 HERC2 DAG1 AKT1 VPS35 KPNA2 AP2M1 KPNA1 PDIA3 RAB2B NUP210 PRKCB USP4 RPL23 COG3 ATG9A TOMM34 ACTN4 PDIA4 HGS ZW10 RAB35 TLN1 EZR TP53 OPTN VPS28 KPNB1 VCL SF1 MACF1 NUP205 VCP TSG101 RAB5C SAR1A STXBP3 COPB1 PSEN2 PSEN1 HSP90B1 SCFD1 TPR G3BP2 VPS11 SSR1 APOB AP1M2 SPTBN1 AP1M1 CTSA HSPA9 JUN GCKR SNAPIN NUP155 ZBTB16 COL1A1 POLA2 CDK5 NACA GIPC1 MDM2 CDK1…
80134	regulation of response to stress	3.0603e-09	6.6278e-08	69/1494 4.6%	319/14254 2.2%	AP2A1 BRCA1 AP2A2 PLAU UIMC1 AKT1 JAK2 AP2M1 MAP3K5 TGM2 NDEL1 MEN1 ANXA2 NPY5R RIPK2 HGF KRT1 H2AFX PRKCA MIF WNT16 SIRT1 TNFRSF1A MAPK8IP1 BIRC7 MDFI CD44 IDO1 HDAC3 TMPRSS6 RNF8 PDGFA PLG KLK3 BRCC3 ADRB2 THBS1 HSPD1 NT5E APOH PRDX1 PCBP2 USP1 RPS3 COX2 APOE A2M TAC1 STAT5A LYN NPM1 GCKR MAP3K1 AMBP CDKN2A NOS3 VEGFB AP2B1 SELE TARBP2 ITCH BRE SCGB1A1 FAM175A UBE2N POLR3F MDM2 ATM HRG
44087	regulation of cellular component biogenesis	3.1832e-09	6.8621e-08	43/1494 2.8%	159/14254 1.1%	GSK3B SRC SRF FAF1 HMGB1 RNF4 PRKCZ CLU THBS1 HDAC6 CDC42 CAND1 SUMO1 CAPZB TMSB4X KDR EP300 RAC1 TAC1 PDLIM5 SPTAN1 SPTBN1 MDN1 NCK1 ACTR3 ATF7IP MAP3K1 GSN NR1H2 TPM1 PRKCA TERF1 PTK2 TGFBR1 MMP14 ARPC3 CAPZA1 RASA1 MAPT MAPRE1 HSPA1B ARF6 HSPA1A
6302	double-strand break repair	3.293e-09	7.0663e-08	24/1494 1.6%	61/14254 0.4%	XRCC6 VCP FEN1 PRKDC XRCC5 H2AFX RNF8 RPA1 MRE11A LIG4 BRCC3 BRCA1 RECQL4 RAD50 RAD51 MSH2 BRE RAD21 UIMC1 FAM175A UBE2N NBN TRIP13 TP53
6310	DNA recombination	3.6669e-09	7.8328e-08	33/1494 2.2%	105/14254 0.7%	PRKDC HMGB2 PSIP1 BRCA1 HMGB1 HSPD1 RECQL4 WRN RECQL5 RUVBL2 RAD21 CHEK1 BANF1 NBN RAG1 XRCC6 RBM14 XRCC5 NCOA6 NONO H2AFX RPA1 HMGA1 MRE11A LIG4 SFPQ RAD50 RAD51 MSH2 UBE2N ATM TRIP13 PPIA
9891	positive regulation of biosynthetic process	3.9631e-09	8.4269e-08	127/1494 8.5%	730/14254 5.1%	RB1 ATF2 APP CCNH IRS1 EIF4A3 FGF2 CTGF FNTA TRIM28 MYC AKT1 EP300 MEN1 MED1 SMARCC1 SMARCC2 HGF CIRBP ILF2 GTF2F2 PIAS1 RUNX1 AR ILF3 PRPF6 CCNE1 PHIP TP53 SF1 ATF4 DDX5 SHC1 PRKDC PDGFA GATA4 DAZ1 ADRB2 NME1-NME2 ATXN1 COX2 APOE TP53BP1 STAT5A SMAD1 CREBBP JUN XRCC6 SMAD4 MLL4 HMGA1 SMAD9 RFXANK SUPT5H ESR2 SMARCA4 NR4A1 CDK7 SP1 CDK2 CDK1 NFE2L2 PICALM HSP90AB1 TGFB1I1 HMGB2 BRCA1 HMGB1 MED17 …
30029	actin filament-based process	4.4326e-09	9.3827e-08	58/1494 3.8%	251/14254 1.7%	TNFAIP1 EPS8 FGF7 CAPZB TMSB4X CFL1 ARHGDIB RAC1 NCK1 CAP1 TPM1 ACTN4 MIF MTSS1 ACTA1 MYL6 MYL1 KCTD13 FSCN1 MYH9 LCP1 TLN1 PFN1 EZR ALDOA CRK S100A9 DBN1 ARF6 EPB41 SRF CUL3 PRKCZ HSP90B1 TTN CDC42 CNN2 ABL1 FLNA INPP5K TRPM7 FLNB MYH10 VASP GSN ARPC4 SORBS1 CORO2B SELE DIAPH1 KRT19 FMNL1 ACTC1 ABI2 CDK5 CAPZA1 BCAR1 FERMT2
31576	G2/M transition checkpoint	4.7673e-09	1.0046e-07	15/1494 1.0%	26/14254 0.1%	INTS3 PLK1 BRCC3 BRCA1 CCNA2 FZR1 BRE CDH1 UIMC1 FAM175A CDK1 ATM CLSPN NBN DTL
9653	anatomical structure morphogenesis	4.8892e-09	1.0256e-07	190/1494 12.7%	1218/14254 8.5%	ATF2 EIF4A1 APP GMNN TNC PLAT RPL10A FGF1 PHB2 CLU FGF2 ACTB FGF4 CTGF COMP FGF7 TRIM28 CCND1 CDH2 PLAU TUBB3 CDH1 MYC CFL1 KDR DAG1 EP300 TGM2 PHLDA3 MEN1 MED1 SMARCC1 MBNL1 TLE1 SP110 FST HGF TPM1 RPS6 APLP1 PRKCA SCRIB MIF HSPG2 PGF AR CCNE1 COL4A1 NCL TBPL1 RPL24 COL8A1 PFN1 TP53 VCL MACF1 COL13A1 PRKDC SDC2 CUL3 PSEN2 CUL1 PDGFA GATA4 PSEN1 ADRB2 ATP5B CCNB1 PDCD10 DEAF1 APOH PLXNA2 PLXNA1 A…
16575	histone deacetylation	6.3135e-09	1.3166e-07	12/1494 0.8%	17/14254 0.1%	HDAC4 HDAC5 HDAC2 RBM14 HDAC3 HDAC10 HDAC1 HDAC11 PHB HDAC8 SIRT1 HDAC6
7346	regulation of mitotic cell cycle	6.3463e-09	1.3166e-07	45/1494 3.0%	174/14254 1.2%	RB1 APP CDKN1A HDAC3 TRRAP EGFR ANAPC10 UBE2L3 PPP1R9B CCNB1 HERC2 CDC23 CCND1 UBD TPR RCC1 NBN EIF4E STAT5A MPP1 PRMT5 CDKN2A NEK6 PLK1 RPS6 ASNS SCRIB CDC6 TERF1 SMARCA4 THAP1 CCNA2 TFAP4 ZW10 CDC16 CDK2 MDM2 CDK1 PIN1 BIRC5 RPL24 PHIP ATM PSMG2 TP53
23046	signaling process	6.3889e-09	1.3166e-07	305/1494 20.4%	2167/14254 15.2%	RB1 ATF2 MDC1 APP TRRAP CPNE6 EPS8 RPS6KA5 PPP2R1A CHEK2 RPS6KA1 STMN1 CHEK1 AKT1 FBXO6 PIDD CSNK2A1 PRKCB SP110 DAPK3 PRKCA MAPK8IP1 AR DEPDC1B ZW10 CSNK2B RPL24 VDAC1 LAP3 TP53 OPTN GATA4 PIK3R2 TXN IQGAP1 PIK3R1 BRCC3 PRKCZ PRDX2 PRKAR2A GAR1 SFN APOE RSU1 PLCG1 FADD STAT5A LYN BRAP TRAP1 CREBBP JUN SNAPIN GADD45B HIST1H4K LRRN2 HIST1H4L PLK1 CDC6 PTK2 GADD45G EXT2 HIST1H4A HNRNPK COL1A2 HIST1…
23060	signal transmission	6.3889e-09	1.3166e-07	305/1494 20.4%	2167/14254 15.2%	RB1 ATF2 MDC1 APP TRRAP CPNE6 EPS8 RPS6KA5 PPP2R1A CHEK2 RPS6KA1 STMN1 CHEK1 AKT1 FBXO6 PIDD CSNK2A1 PRKCB SP110 DAPK3 PRKCA MAPK8IP1 AR DEPDC1B ZW10 CSNK2B RPL24 VDAC1 LAP3 TP53 OPTN GATA4 PIK3R2 TXN IQGAP1 PIK3R1 BRCC3 PRKCZ PRDX2 PRKAR2A GAR1 SFN APOE RSU1 PLCG1 FADD STAT5A LYN BRAP TRAP1 CREBBP JUN SNAPIN GADD45B HIST1H4K LRRN2 HIST1H4L PLK1 CDC6 PTK2 GADD45G EXT2 HIST1H4A HNRNPK COL1A2 HIST1…
51338	regulation of transferase activity	6.9535e-09	1.4267e-07	80/1494 5.3%	399/14254 2.7%	RB1 APP CDKN1A FLT1 IRS1 ITGB3 LRRK2 BCCIP ILK FGF2 HERC5 SPRED1 CCND3 CCND2 CCND1 PPP2R1A CASP3 CHEK1 PIM1 AKT1 IKBKG NBN JAK2 YWHAG MAP3K5 MEN1 HGF APOA1 PRKCA TERF1 GTPBP4 TGFBR1 MAPK8IP1 RBL2 RBL1 CCNE2 POT1 TRIB3 BIRC7 LAP3 MDFI ANAPC2 SHC1 NPRL2 PSEN2 CXCR4 PSEN1 ADRB2 PRKCZ THBS1 EGFR GNAI2 TTN PPP2CA PRDX3 PRDX2 PDCD10 PRKAR2A SFN APOE PAK2 NPM1 GCKR MAP3K1 GADD45B HSPA5 CDKN2A GADD45A MR…
33043	regulation of organelle organization	7.7461e-09	1.5824e-07	56/1494 3.7%	242/14254 1.6%	ILK BRCA1 HERC2 CDC23 CAPZB MYC TMSB4X CFL1 DNMT3B RCC1 EP300 SPTAN1 NCK1 MEN1 ACTR3 PRMT5 ANXA1 ANXA2 TPM1 TERF1 TERF2 DYNC1LI1 RASA1 POT1 TERF2IP PHIP MAPT MAPRE1 TP53 ARF6 SET PDGFA RNF4 ANAPC10 RECQL4 CCNB1 UBD TPR MAP4 TAC1 SPTBN1 SNCA MPP1 NPM1 MAP3K1 GSN NEK6 CXCL12 ARPC3 CAPZA1 CDC16 UBE2N PIN1 CTNNB1 ATM PSMG2
7010	cytoskeleton organization	8.4234e-09	1.7132e-07	87/1494 5.8%	449/14254 3.1%	DOCK7 TNFAIP1 EPS8 FGF7 TUBA1B CAPZB TMSB4X CFL1 ARHGDIB STMN1 DAG1 RCC1 RAC1 NCK1 NDEL1 CAP1 TUBB TPM1 KRT8 ACTN4 MIF SMC1A CKAP5 MTSS1 HAUS1 KRT9 ACTA1 ZW10 KCTD13 FSCN1 MYH9 KIF2C LCP1 MAPT TLN1 PFN1 EZR ALDOA CRK S100A9 DBN1 ARF6 HDAC3 EPB41 SRF CUL3 CENPA PRKCZ HSP90B1 TTN CDC42 CNN2 PPP4C ABL1 FLNA INPP5K TRPM7 FLNB APOE BUB3 DISC1 VASP DYNC1H1 SVIL NPM1 GSN GADD45A GZMB ARPC4 SORBS1 CORO2B…
45786	negative regulation of cell cycle	9.3035e-09	1.8841e-07	45/1494 3.0%	176/14254 1.2%	RB1 KHDRBS1 MACF1 CDKN1A HDAC2 TSG101 HDAC3 CUL5 HDAC1 CUL3 GMNN CUL2 CUL1 ILK THBS1 PKD1 EGFR PPP1R9B CASP3 MYC TPR NBN SKIL MEN1 BARD1 MPP1 NGFR CDKN2A GADD45A GSS SCRIB PA2G4 TERF1 SMARCA4 RHOB CUL4A TFAP4 CDK6 MSH2 CDK5 ATM PSMG2 TP53 SIPA1 EIF4G2
10035	response to inorganic substance	9.4604e-09	1.9076e-07	55/1494 3.6%	237/14254 1.6%	CDKN1A TFRC PDCD6 TNC ACTB CASP8 FNTA CCND1 CASP6 CDH1 EP300 MPV17 B2M FGB TPM1 PRKCA ACTA1 GART PCNA PXN PDGFA TNFRSF11B THBS1 EGFR HDAC6 TTN PRDX3 PPP2CB PRDX2 MAPK8 CCNB1 ADRBK1 PRDX1 COX2 APOE APOB A2M SNCA JUN GSN SYT1 NOS3 STAT1 GSS PRDX6 GNAO1 COL1A1 NEDD4 KRT14 DRG1 CDK1 CTNNB1 CALM3 CALM1 CALM2
31328	positive regulation of cellular biosynthetic process	1.0433e-08	2.0947e-07	124/1494 8.2%	719/14254 5.0%	RB1 ATF2 APP CCNH IRS1 EIF4A3 FGF2 TRIM28 MYC AKT1 EP300 MEN1 MED1 SMARCC1 SMARCC2 HGF CIRBP ILF2 GTF2F2 PIAS1 RUNX1 AR ILF3 PRPF6 CCNE1 PHIP TP53 SF1 ATF4 DDX5 SHC1 PRKDC PDGFA GATA4 DAZ1 ADRB2 NME1-NME2 ATXN1 COX2 APOE TP53BP1 STAT5A SMAD1 CREBBP JUN XRCC6 SMAD4 MLL4 HMGA1 SMAD9 RFXANK SUPT5H ESR2 SMARCA4 NR4A1 CDK7 SP1 CDK2 CDK1 NFE2L2 PICALM HSP90AB1 TGFB1I1 HMGB2 BRCA1 HMGB1 MED17 MED12 AKAP…
45637	regulation of myeloid cell differentiation	1.2893e-08	2.5774e-07	29/1494 1.9%	89/14254 0.6%	RB1 HMGB2 FSTL3 NME1-NME2 HIST2H4A HIST2H4B STAT5A JUN RBM15 HIST1H4K HIST1H4L ZBTB16 NME2 RUNX1 HIST1H4A CDK6 HIST1H4B HIST4H4 RARA ACIN1 HIST1H4H CTNNB1 HIST1H4I HIST1H4J HIST1H4C HIST1H4D HIST1H4E PF4 HIST1H4F
16568	chromatin modification	1.3084e-08	2.6046e-07	66/1494 4.4%	310/14254 2.1%	RB1 HDAC10 KDM1A TRRAP HDAC11 NR3C1 CDC73 ING5 RPS6KA5 RUVBL2 UIMC1 CFL1 DNMT3B EP300 WHSC1 JAK2 RAG1 MEN1 PRMT5 SMARCC1 RBM14 SMARCC2 H2AFY ACTL6B PRKCB DAPK3 UBE2E1 PRKCA TERF1 TERF2 SIRT1 RBL2 RBL1 WDR82 HDAC4 HDAC5 HDAC2 HDAC3 HDAC1 CTR9 RNF8 PHB BRCC3 HDAC8 SUPT6H HDAC6 TAF5L RBBP4 ATXN7 SMARCE1 CREBBP MLL4 SETDB1 CBX3 CBX2 SMARCA5 INO80 SUPT5H SMARCA4 GFI1B TADA2A BRE FAM175A UBE2N PAF1 SMA…
43549	regulation of kinase activity	1.3316e-08	2.6395e-07	77/1494 5.1%	384/14254 2.6%	RB1 APP CDKN1A FLT1 IRS1 ITGB3 LRRK2 BCCIP ILK FGF2 HERC5 SPRED1 CCND3 CCND2 CCND1 PPP2R1A CASP3 CHEK1 PIM1 AKT1 IKBKG NBN JAK2 YWHAG MAP3K5 MEN1 HGF PRKCA GTPBP4 TGFBR1 MAPK8IP1 RBL2 RBL1 CCNE2 TRIB3 BIRC7 LAP3 MDFI ANAPC2 SHC1 NPRL2 PSEN2 CXCR4 PSEN1 ADRB2 PRKCZ THBS1 EGFR GNAI2 TTN PPP2CA PRDX3 PRDX2 PDCD10 PRKAR2A SFN APOE PAK2 NPM1 GCKR MAP3K1 GADD45B HSPA5 CDKN2A GADD45A MRE11A CDC6 TARBP2 …
70887	cellular response to chemical stimulus	1.3792e-08	2.7224e-07	79/1494 5.2%	398/14254 2.7%	IRS1 HMGB2 PCSK9 BRCA1 HMGB1 UBE2L3 RBM3 LGALS1 CCND2 CCND1 CDH1 HNF4A PIM1 AKT1 EP300 MPV17 JAK2 EMD SMARCC1 G6PD PARP1 HGF TPM1 PRKCA MIF PGF CCNA1 CCNE1 RARA TRIB3 PHIP S100A9 HDAC5 VCP SHC1 PRKDC MAX PXN GATA4 PIK3R1 HDAC6 HSP90B1 PRDX3 PRDX2 CCNB1 PRKAR2A PRDX1 E2F1 CTNNA1 STX3 SNCA WDTC1 STAT5A TRAP1 NQO1 SMAD1 HSPA5 STAT1 AMFR AKR1C1 STAT3 EIF2AK2 PYCR1 ASNS SORBS1 PRDX6 TARBP2 VEGFA COL1A…
86	G2/M transition of mitotic cell cycle	1.5899e-08	3.1251e-07	13/1494 0.8%	21/14254 0.1%	KHDRBS1 CDKN1A GADD45A USH1C TERF1 ANAPC10 DNM2 CCNB1 CDK2 ANAPC4 BIRC5 ANAPC5 CDK14
43489	RNA stabilization	1.7127e-08	3.3383e-07	12/1494 0.8%	18/14254 0.1%	ATF2 SYNCRIP DHX9 IGF2BP1 CIRBP HNRNPD HNRNPU PABPC1 YBX1 TARDBP ELAVL1 VEGFA
48255	mRNA stabilization	1.7127e-08	3.3383e-07	12/1494 0.8%	18/14254 0.1%	ATF2 SYNCRIP DHX9 IGF2BP1 CIRBP HNRNPD HNRNPU PABPC1 YBX1 TARDBP ELAVL1 VEGFA
8629	induction of apoptosis by intracellular signals	1.8227e-08	3.538e-07	21/1494 1.4%	52/14254 0.3%	MED1 CDKN1A CUL5 CUL3 CUL2 CUL1 PRKCA RNF7 BRCA1 USP28 CUL4A CASP3 CHEK2 ABL1 BAX SFN ATM JAK2 TP53 IKBKE PHLDA3
10212	response to ionizing radiation	2.0584e-08	3.9791e-07	24/1494 1.6%	66/14254 0.4%	IKBIP XRCC6 VCAM1 PRKDC INTS3 H2AFX RNF8 LIG4 BRCC3 BRCA1 USP28 MSH2 BRE CCND1 FANCD2 CASP6 UIMC1 FAM175A KRT14 DNMT3B ATM TOPBP1 TP53 MEN1
30036	actin cytoskeleton organization	2.1602e-08	4.1415e-07	54/1494 3.6%	236/14254 1.6%	TNFAIP1 EPS8 FGF7 CAPZB TMSB4X CFL1 ARHGDIB RAC1 NCK1 CAP1 TPM1 ACTN4 MIF MTSS1 ACTA1 KCTD13 FSCN1 MYH9 LCP1 TLN1 PFN1 EZR ALDOA CRK S100A9 DBN1 ARF6 EPB41 SRF CUL3 PRKCZ HSP90B1 TTN CDC42 CNN2 ABL1 FLNA INPP5K TRPM7 FLNB VASP GSN ARPC4 SORBS1 CORO2B DIAPH1 KRT19 FMNL1 ACTC1 ABI2 CDK5 CAPZA1 BCAR1 FERMT2
34660	ncRNA metabolic process	2.1602e-08	4.1415e-07	54/1494 3.6%	236/14254 1.6%	RPL5 VARS EIF4A3 INTS10 EPRS RPL7 NARS RPS15 RPS14 FBL RPS17 RPS16 RPS19 RPS7 DIMT1 RPS6 SIRT1 FTSJ3 KARS DKC1 NHP2 RPL26 URM1 RPL11 DDX21 TARS HSD17B10 EMG1 LARS NRAP TPR EXOSC8 GAR1 RPL14 EXOSC2 TRDMT1 YARS DARS SMAD1 NOP58 SSB INTS1 CDKN2A INTS3 PA2G4 RPS28 QARS MARS INTS5 INTS6 IARS RPS24 FARSB AARS
2520	immune system development	2.3469e-08	4.4811e-07	60/1494 4.0%	275/14254 1.9%	ITGB1 RB1 HMGB2 HMGB1 RPS14 CASP8 RPS19 KDR TIMP1 NBN JAK2 RAG1 MEN1 MED1 G6PD RBM15 ITGA4 CHUK NCOA6 FST RPL22 RPS6 LIG4 MMP9 TGFBR1 RUNX1 MSH2 MYH9 HCLS1 TP53 HDAC4 CEBPA HDAC5 PRKDC PSEN2 PSEN1 FSTL3 HSPD1 CDC42 PRDX3 CD79A CCNB2 PRDX2 UBD NTRK1 STAT5A LYN XRCC6 VCAM1 XRCC5 ZBTB16 RPA1 TSHR VEGFA OSTM1 SP1 TCEA1 ACIN1 CTNNB1 ATM
43488	regulation of mRNA stability	2.6593e-08	5.057e-07	14/1494 0.9%	25/14254 0.1%	ATF2 DHX9 CIRBP HNRNPU YBX1 ELAVL1 VEGFA SYNCRIP SCGB1A1 SERBP1 IGF2BP1 HNRNPD PABPC1 TARDBP
9628	response to abiotic stimulus	2.7324e-08	5.175e-07	79/1494 5.2%	404/14254 2.8%	APP CDKN1A FEN1 HSPB1 BRCA1 FGF1 PKD1 RBM3 CASP7 CASP8 CCND1 CASP6 CASP3 UIMC1 DNMT3B AKT1 SDF4 TOPBP1 NOS1 CTSB MEN1 IKBIP MED1 FKBPL H2AFX CIRBP LIG4 UBE4B PRKCA SMC1A DCN TGFBR1 ACTA1 MMP14 MSH2 FANCD2 TP53 DTL HDAC2 CUL5 DHX9 PRKDC RNF8 BRCC3 ADRB2 THBS1 EGFR CNN2 WRN MAPK8 CCNB1 ATXN1 GAR1 USP1 COX2 FYN TAC1 NGFR JUN XRCC6 MAP3K1 VCAM1 ANGPT2 NOS3 STAT1 INTS3 ASNS USP28 VEGFA COL1A1 BRE CDK5…
6364	rRNA processing	2.819e-08	5.3175e-07	30/1494 2.0%	97/14254 0.6%	RPL5 EIF4A3 RPL11 DDX21 RPL7 RPS15 RPS14 FBL RPS17 EMG1 RPS16 RPS19 NRAP EXOSC8 GAR1 RPL14 EXOSC2 NOP58 RPS7 CDKN2A DIMT1 RPS6 PA2G4 SIRT1 FTSJ3 RPS28 DKC1 NHP2 RPL26 RPS24
51172	negative regulation of nitrogen compound metabolic process	3.1834e-08	5.9806e-07	101/1494 6.7%	562/14254 3.9%	RB1 NDUFA13 HDAC10 KDM1A GMNN ENO1 COMT PHB2 FGF2 RPS14 TRIM28 CFL1 TRIM24 RPS13 MEN1 PIAS4 SMARCC2 TLE1 FST APLP1 GTPBP4 RUNX2 PIAS1 ILF3 MSH2 TP53 KHDRBS1 TSG101 PHB TXN HMBOX1 ATXN1 SKIL WDTC1 BARD1 SMAD4 CBX5 CBX3 CBX2 ZBTB16 SMARCA5 PA2G4 CDC6 SUPT5H NR0B2 SMARCA4 RPS26 STAG2 MDM2 MDM4 HRG HOXD8 YWHAB HMGB2 BRCA1 HMGB1 SUMO1 YWHAQ UIMC1 DNMT3B RBM15 SIRT7 TERF1 SMC1A TERF2 SIRT1 RBL1 RARA PO…
10557	positive regulation of macromolecule biosynthetic process	3.3057e-08	6.1856e-07	116/1494 7.7%	673/14254 4.7%	RB1 ATF2 APP CCNH IRS1 EIF4A3 FGF2 CTGF FNTA TRIM28 MYC AKT1 EP300 MEN1 MED1 SMARCC1 SMARCC2 HGF CIRBP ILF2 GTF2F2 PIAS1 RUNX1 AR ILF3 PRPF6 CCNE1 PHIP TP53 SF1 ATF4 DDX5 SHC1 PRKDC PDGFA GATA4 DAZ1 ADRB2 ATXN1 TP53BP1 STAT5A SMAD1 CREBBP JUN XRCC6 SMAD4 MLL4 HMGA1 SMAD9 RFXANK SUPT5H ESR2 SMARCA4 NR4A1 CDK7 SP1 CDK2 CDK1 NFE2L2 PICALM TGFB1I1 HMGB2 BRCA1 HMGB1 MED17 MED12 RBM3 RPS4X ING5 MED14 M…
6476	protein amino acid deacetylation	3.5127e-08	6.5468e-07	13/1494 0.8%	22/14254 0.1%	HDAC4 HDAC5 HDAC2 RBM14 HDAC3 HDAC10 HDAC1 HDAC11 PHB SIRT7 HDAC8 SIRT1 HDAC6
45934	negative regulation of nucleobase, nucleoside, nucleotide and nucleic acid metabolic process	3.5845e-08	6.6541e-07	100/1494 6.6%	556/14254 3.9%	RB1 NDUFA13 HDAC10 KDM1A GMNN ENO1 PHB2 FGF2 RPS14 TRIM28 CFL1 TRIM24 RPS13 MEN1 PIAS4 SMARCC2 TLE1 FST APLP1 GTPBP4 RUNX2 PIAS1 ILF3 MSH2 TP53 KHDRBS1 TSG101 PHB TXN HMBOX1 ATXN1 SKIL WDTC1 BARD1 SMAD4 CBX5 CBX3 CBX2 ZBTB16 SMARCA5 PA2G4 CDC6 SUPT5H NR0B2 SMARCA4 RPS26 STAG2 MDM2 MDM4 HRG HOXD8 YWHAB HMGB2 BRCA1 HMGB1 SUMO1 YWHAQ UIMC1 DNMT3B RBM15 SIRT7 TERF1 SMC1A TERF2 SIRT1 RBL1 RARA POT1 TE…
10558	negative regulation of macromolecule biosynthetic process	3.7374e-08	6.9106e-07	105/1494 7.0%	593/14254 4.1%	RB1 NDUFA13 HDAC10 KDM1A GMNN EIF4A3 ENO1 SRP14 PHB2 FGF2 RPS14 FNTA TRIM28 CFL1 TRIM24 MEN1 PIAS4 SMARCC2 TLE1 IGFBP5 FST HGF PRKCA GTPBP4 RUNX2 PIAS1 ILF3 TP53 KHDRBS1 TSG101 PHB TXN HMBOX1 ATXN1 SKIL WDTC1 TIA1 SMAD4 CBX5 CBX3 CBX2 ZBTB16 SMARCA5 PA2G4 CDC6 SUPT5H NR0B2 SMARCA4 STAG2 MDM2 MDM4 HRG HOXD8 YWHAB ITGB3 HMGB2 BRCA1 HMGB1 SUMO1 YWHAQ UIMC1 DNMT3B ITGAV RBM15 SIRT7 TERF1 SMC1A TERF2 …
10628	positive regulation of gene expression	4.3281e-08	7.9712e-07	106/1494 7.0%	602/14254 4.2%	RB1 ATF2 APP CCNH FGF2 CTGF TRIM28 MYC EP300 MEN1 MED1 SMARCC1 SMARCC2 HGF ILF2 GTF2F2 PIAS1 RUNX1 AR ILF3 PRPF6 CCNE1 PHIP TP53 SF1 ATF4 DDX5 PRKDC GATA4 ADRB2 ATXN1 TP53BP1 STAT5A SMAD1 CREBBP JUN XRCC6 SMAD4 MLL4 HMGA1 SMAD9 RFXANK SUPT5H ESR1 ESR2 SMARCA4 NR4A1 CDK7 SP1 CDK2 CDK1 NFE2L2 PICALM TGFB1I1 HMGB2 BRCA1 HMGB1 MED17 MED12 ING5 MED14 MED13 HNF4A DNMT3B YWHAH RBM14 RBM15 NCOA6 TFE3 SIR…
51130	positive regulation of cellular component organization	4.6193e-08	8.4742e-07	51/1494 3.4%	222/14254 1.5%	GSK3B TGFB1I1 FAF1 PCSK9 ILK SUMO1 CFL1 KDR DNMT3B AKT1 EP300 RAC1 LDLRAP1 NCK1 NDEL1 MEN1 ACTR3 ANXA1 ANXA2 TPM1 PRKCA ACTN4 TERF1 TERF2 TGFBR1 POT1 ARHGEF1 PHIP MAPT TP53 ARF6 ANAPC2 SRC SRF PIK3R1 HDAC6 CDC42 CCNB1 CAND1 TAC1 SKIL SNCA NGFR SMAD1 NPM1 SMAD4 MAP3K1 NR1H2 SORBS1 SELE UBE2N
32386	regulation of intracellular transport	4.7314e-08	8.6459e-07	30/1494 2.0%	99/14254 0.6%	KHDRBS1 GSK3B FAF1 TNC TXN EGFR SCFD1 CDH1 PRDX1 G3BP2 FLNA EP300 JAK2 EMD BARD1 SMAD4 RBPMS CDKN2A SIRT1 TGFBR1 CDK5 NEDD4 TRIP6 CDK1 CALM3 LCP1 CALM1 LACRT CALM2 MDFI
45184	establishment of protein localization	4.7914e-08	8.7214e-07	128/1494 8.5%	768/14254 5.3%	NDUFA13 CSE1L SRP14 FGF2 IPO4 IPO5 HERC2 AKT1 VPS35 KPNA2 AP2M1 KPNA1 PDIA3 RAB2B NUP210 PRKCB RPL23 COG3 ATG9A TOMM34 ACTN4 PDIA4 HGS ZW10 RAB35 TP53 OPTN VPS28 KPNB1 MACF1 NUP205 VCP TSG101 RAB5C SAR1A STXBP3 COPB1 PSEN2 PSEN1 HSP90B1 SCFD1 TPR VPS11 SSR1 APOB AP1M2 SPTBN1 AP1M1 CTSA HSPA9 JUN GCKR SNAPIN NUP155 COL1A1 POLA2 CDK5 NACA GIPC1 MDM2 COPE YWHAE YWHAB SNAP23 CLTC GDI2 CLTB CLTA AP2A1…
43254	regulation of protein complex assembly	5.087e-08	9.2236e-07	29/1494 1.9%	94/14254 0.6%	GSK3B SRC SRF FAF1 HMGB1 RNF4 PRKCZ CLU HDAC6 CDC42 CAND1 SUMO1 CAPZB TMSB4X SPTAN1 SPTBN1 MDN1 NCK1 ACTR3 ATF7IP MAP3K1 GSN TERF1 ARPC3 CAPZA1 RASA1 MAPT MAPRE1 ARF6
43487	regulation of RNA stability	5.2057e-08	9.4023e-07	14/1494 0.9%	26/14254 0.1%	ATF2 DHX9 CIRBP HNRNPU YBX1 ELAVL1 VEGFA SYNCRIP SCGB1A1 SERBP1 IGF2BP1 HNRNPD PABPC1 TARDBP
23052	signaling	5.3935e-08	9.7042e-07	412/1494 27.5%	3140/14254 22.0%	RB1 ATF2 MDC1 TRRAP EPS8 STMN1 AKT1 PIDD MED1 CSNK2A1 PRKCB CSNK2A2 DAPK3 PRKCA MED4 AR DEPDC1B RPL24 PRKD2 RBCK1 OPTN SF1 PDGFA GATA4 IQGAP1 PRKCZ PRDX2 NCSTN PRKAR2A GAR1 SFN RSU1 PLCG1 LYN BRAP CREBBP JUN SNAPIN PLK1 EIF2AK2 CDC6 NR0B2 HNRNPK COL1A2 GIPC1 TRIP6 UNC119 STRN PSMG2 HRG LACRT CDK14 CDKN1A TGFB1I1 MED16 MED17 MED12 PANX1 MED14 MED13 SMPD1 IKBKG JAK2 IKBKE JAK1 DFFA ANXA1 RIPK3 RIPK…
48870	cell motility	5.9235e-08	1.0576e-06	65/1494 4.3%	315/14254 2.2%	ITGB1 YWHAE ATF2 NRP1 TOP2B NRP2 BTG1 ITGB3 HMGB2 PLAT TNFAIP1 HMGB1 FGF2 CTGF CDH2 CFL1 AKT1 NCK1 NDEL1 CAP1 ITGA4 KRT2 HGF APOA1 PRKCA SCRIB MIF TGFBR1 MMP14 TUBB2B VCAN KCTD13 MYH9 ITGA5 S100A9 CD44 SEMA3C PRKDC SRF CUL3 PSEN1 SEMA3F THBS1 EGFR ATP5B PLXNA2 FYN VHL APOB DISC1 VCAM1 NOS3 FN1 MSN SELE PTK2 ESR2 VEGFA DAB1 ABI2 CDK5 GIPC1 PAF1 BCAR1 PF4
51674	localization of cell	5.9235e-08	1.0576e-06	65/1494 4.3%	315/14254 2.2%	ITGB1 YWHAE ATF2 NRP1 TOP2B NRP2 BTG1 ITGB3 HMGB2 PLAT TNFAIP1 HMGB1 FGF2 CTGF CDH2 CFL1 AKT1 NCK1 NDEL1 CAP1 ITGA4 KRT2 HGF APOA1 PRKCA SCRIB MIF TGFBR1 MMP14 TUBB2B VCAN KCTD13 MYH9 ITGA5 S100A9 CD44 SEMA3C PRKDC SRF CUL3 PSEN1 SEMA3F THBS1 EGFR ATP5B PLXNA2 FYN VHL APOB DISC1 VCAM1 NOS3 FN1 MSN SELE PTK2 ESR2 VEGFA DAB1 ABI2 CDK5 GIPC1 PAF1 BCAR1 PF4
9890	negative regulation of biosynthetic process	6.2524e-08	1.1121e-06	108/1494 7.2%	621/14254 4.3%	RB1 NDUFA13 HDAC10 KDM1A GMNN EIF4A3 ENO1 SRP14 PHB2 FGF2 RPS14 FNTA TRIM28 CFL1 TRIM24 MEN1 PIAS4 SMARCC2 TLE1 IGFBP5 FST HGF APLP1 PRKCA GTPBP4 RUNX2 PIAS1 ILF3 TRIB3 TP53 KHDRBS1 TSG101 PDGFA PHB TXN HMBOX1 ATXN1 SKIL WDTC1 TIA1 SMAD4 CBX5 CBX3 CBX2 ZBTB16 SMARCA5 PA2G4 CDC6 SUPT5H NR0B2 SMARCA4 STAG2 MDM2 MDM4 HRG HOXD8 YWHAB ITGB3 HMGB2 BRCA1 HMGB1 SUMO1 YWHAQ UIMC1 DNMT3B ITGAV RBM15 SIRT7 …
723	telomere maintenance	6.3665e-08	1.1281e-06	15/1494 1.0%	30/14254 0.2%	XRCC6 RFC1 PARP1 PRKDC XRCC5 PTGES3 MRE11A TERF1 TERF2 WRN RAD50 DKC1 POT1 TERF2IP NBN
7568	aging	6.4604e-08	1.1404e-06	38/1494 2.5%	145/14254 1.0%	CDKN1A TFRC SRF LRRK2 ILK FURIN PRELP HSD17B10 CTGF WRN CASP7 ADRBK1 CHEK2 CHEK1 JUN NPM1 VCAM1 GSN CDKN2A NOS3 GSS H2AFX PRKCA MIF TERF1 WNT16 TERF2 SIRT1 DCN TGFBR1 GNAO1 MSH2 CANX CDK1 GRB2 ATM TP53 DLD
16072	rRNA metabolic process	7.8048e-08	1.3726e-06	30/1494 2.0%	101/14254 0.7%	RPL5 EIF4A3 RPL11 DDX21 RPL7 RPS15 RPS14 FBL RPS17 EMG1 RPS16 RPS19 NRAP EXOSC8 GAR1 RPL14 EXOSC2 NOP58 RPS7 CDKN2A DIMT1 RPS6 PA2G4 SIRT1 FTSJ3 RPS28 DKC1 NHP2 RPL26 RPS24
16569	covalent chromatin modification	7.8651e-08	1.378e-06	38/1494 2.5%	146/14254 1.0%	HDAC4 HDAC5 HDAC2 HDAC3 HDAC10 KDM1A HDAC1 TRRAP HDAC11 CTR9 RNF8 PHB BRCC3 HDAC8 CDC73 HDAC6 TAF5L ING5 RPS6KA5 ATXN7 RUVBL2 UIMC1 DNMT3B EP300 JAK2 RAG1 PRMT5 CREBBP RBM14 PRKCB UBE2E1 PRKCA SIRT1 TADA2A WDR82 UBE2N PAF1 SMAP2
1568	blood vessel development	8.8236e-08	1.5402e-06	57/1494 3.8%	265/14254 1.8%	NRP1 FLT1 ITGB3 PLAT FGF1 FGF2 PKD1 CTGF CASP8 CDH2 PLAU KDR AKT1 ITGAV TGM2 RBM15 ITGA4 ANXA2 NCOA6 HSPG2 PGF TGFBR1 MMP14 COL4A1 RASA1 NCL MYH9 COL8A1 ITGA5 CD44 HDAC3 SEMA3C TMPRSS6 SRF PDGFA PLG PSEN1 THBS1 APOLD1 ATP5B PDCD10 MAPK1 APOE VHL APOB JUN NOS3 FN1 VEGFB PTK2 QKI VEGFA COL1A1 COL1A2 CTNNB1 NAA15 FGFR1
32502	developmental process	9.0655e-08	1.5765e-06	420/1494 28.1%	3224/14254 22.6%	RB1 ATF2 TFRC PHB2 MYC STMN1 AKT1 C19ORF57 MPV17 MEF2A MED1 MBNL1 RPL22 DAPK3 PRKCA SCRIB HSPG2 WDR77 MYL4 AR MYL6 MYL1 TBPL1 RPL24 RPL29 SF1 COL13A1 PRKDC DAZ4 PDGFA GATA4 DAZ1 SLC5A3 PRDX3 PRDX2 PRDX1 COX2 SFN BTF3 LYN NGFR CREBBP JUN FN1 NR0B2 COL1A1 COL1A2 MKS1 STRN HRG HOXD8 CDKN1A TGFB1I1 CSRP2 SMPD1 TIMP1 JAK2 EMD TPI1 ANXA1 MYOC ACTL6B ANXA2 TERF1 TERF2 SIRT1 MMP14 TUBB2B COL2A1 HCLS1 PAF…
35556	intracellular signal transduction	9.3653e-08	1.6226e-06	137/1494 9.1%	846/14254 5.9%	RB1 IRS1 FGF1 FGF2 RPS6KA5 PPP2R1A CFL1 RPS6KA1 ARHGDIB AKT1 EP300 MAP3K5 TGM2 MEN1 IFNAR2 RAB2B HGF DAPK3 RPS6 APLP1 PRKCA PIAS1 MAPK8IP1 RAB35 STAMBP LAP3 TP53 DSC1 IFNAR1 GNAZ RAB5C SHC1 ARL2 PIK3R1 PSEN1 ADRB2 RAP1B PRDX2 G3BP1 G3BP2 APOE STAT5A BRAP SMAD1 GCKR GADD45B HIST1H4K HIST1H4L RFXANK SELE GADD45G RCAN1 HIST1H4A DAB1 COL1A2 HIST1H4B CDK5 TRIP6 CDK2 PI4KA HIST1H4H GRB2 HIST1H4I TAB1 H…
82	G1/S transition of mitotic cell cycle	1.0491e-07	1.811e-06	20/1494 1.3%	52/14254 0.3%	RB1 CDKN1A CUL5 CDKN2A CUL3 RPS6 CUL2 CUL1 CDC7 EGFR HINFP CUL4A CCND1 CCNE1 CDK4 PIM1 AKT1 RCC1 SKP2 EIF4E
2682	regulation of immune system process	1.0905e-07	1.8755e-06	82/1494 5.4%	438/14254 3.0%	RB1 CDKN1A FHL1 HMGB2 AP2A1 CLU AP2A2 CASP3 CTSG IKBKG B2M AP2M1 NCK1 RBM15 PRKCB RIPK2 HGF KRT1 NME2 APOA1 MIF RUNX1 HIST4H4 RARA RBCK1 DTL CD44 IDO1 CRP C1QA PSEN2 PSEN1 THBS1 FSTL3 HSPD1 NME1-NME2 HIST2H4A CD79A PRDX2 HIST2H4B PCBP2 MAPK1 FYN STAT6 A2M TAC1 CD55 SNCA STAT5A MPP1 JUN VCAM1 AMBP HIST1H4K CDKN2A HIST1H4L BAD ZBTB16 VEGFB AP2B1 SELE TARBP2 VEGFA ITCH HIST1H4A CXCL12 CDK6 HIST1H4B …
32200	telomere organization	1.1141e-07	1.9042e-06	15/1494 1.0%	31/14254 0.2%	XRCC6 RFC1 PARP1 PRKDC XRCC5 PTGES3 MRE11A TERF1 TERF2 WRN RAD50 DKC1 POT1 TERF2IP NBN
48646	anatomical structure formation involved in morphogenesis	1.1153e-07	1.9042e-06	73/1494 4.8%	375/14254 2.6%	ATF2 NRP1 FLT1 ITGB3 ILK FGF1 FGF2 CTGF CASP8 PLAU ADAMTS1 CDH1 CFL1 KDR EP300 NOS1 TGM2 RBM15 ANXA2 SP110 TPM1 WNT16 HSPG2 PGF ACTA1 AR MMP14 COL4A1 NCL MYH9 TBPL1 COL8A1 ITGA5 PFN1 TP53 CD44 MACF1 HDAC3 SEMA3C PRKDC TMPRSS6 SRF CUL3 PSEN2 PDGFA PSEN1 THBS1 APOLD1 TTN ATP5B PDCD10 DEAF1 PLXNA2 VHL SKIL VASP SMAD1 JUN SMAD4 FN1 PTK2 VEGFA COL1A1 EXT2 KRT19 ACTC1 CDK5 SP1 CTNNB1 GRB2 ATM NAA15 FGF…
15031	protein transport	1.1864e-07	2.0182e-06	125/1494 8.3%	757/14254 5.3%	NDUFA13 CSE1L SRP14 FGF2 IPO4 IPO5 HERC2 AKT1 VPS35 KPNA2 AP2M1 KPNA1 PDIA3 RAB2B NUP210 PRKCB RPL23 COG3 ATG9A TOMM34 ACTN4 PDIA4 HGS ZW10 RAB35 TP53 OPTN VPS28 KPNB1 MACF1 NUP205 VCP TSG101 RAB5C SAR1A STXBP3 COPB1 PSEN2 PSEN1 HSP90B1 SCFD1 TPR VPS11 SSR1 APOB AP1M2 SPTBN1 AP1M1 CTSA HSPA9 JUN GCKR SNAPIN NUP155 COL1A1 POLA2 CDK5 NACA GIPC1 COPE YWHAE YWHAB SNAP23 CLTC GDI2 CLTB CLTA AP2A1 STON…
51094	positive regulation of developmental process	1.1962e-07	2.0276e-06	69/1494 4.6%	348/14254 2.4%	RB1 ATF2 NRP1 BTG1 TGFB1I1 HMGB2 ILK FGF1 PRPF19 CLU FGF2 CASP6 MYC DNMT3B AKT1 EP300 CD36 JAK2 NDEL1 MEN1 ACTR3 RIPK2 FST HGF IGFBP3 NME2 LIG4 PRKCA PIAS1 TNFRSF1A RUNX1 RHOB CCNE1 RARA ARHGEF1 MAPT ANAPC2 CEBPA SRF GATA4 ADRB2 THBS1 NME1-NME2 CCNB1 COX2 VHL APOB DISC1 SKIL STAT5A NGFR SMAD1 JUN XRCC6 SMAD4 ANGPT2 NOS3 XRCC5 BAD VEGFB SMAD9 VEGFA CDK1 ACIN1 CTNNB1 BAX HRG PF4 FGFR1
9314	response to radiation	1.2792e-07	2.1604e-06	49/1494 3.2%	216/14254 1.5%	APP CDKN1A FEN1 BRCA1 CASP7 CCND1 CASP6 CASP3 UIMC1 DNMT3B AKT1 SDF4 TOPBP1 MEN1 IKBIP MED1 FKBPL H2AFX CIRBP LIG4 UBE4B SMC1A MSH2 FANCD2 TP53 DTL PRKDC RNF8 BRCC3 EGFR WRN MAPK8 ATXN1 GAR1 USP1 XRCC6 VCAM1 ANGPT2 INTS3 ASNS USP28 BRE CDK5 NEDD4 FAM175A KRT14 UNC119 ATM DYNLRB1
16570	histone modification	1.3689e-07	2.3035e-06	37/1494 2.4%	143/14254 1.0%	HDAC4 HDAC5 HDAC2 HDAC3 HDAC10 KDM1A HDAC1 TRRAP HDAC11 CTR9 RNF8 PHB BRCC3 HDAC8 CDC73 HDAC6 TAF5L ING5 RPS6KA5 ATXN7 RUVBL2 UIMC1 EP300 JAK2 RAG1 PRMT5 CREBBP RBM14 PRKCB UBE2E1 PRKCA SIRT1 TADA2A WDR82 UBE2N PAF1 SMAP2
1932	regulation of protein amino acid phosphorylation	1.4876e-07	2.4943e-06	49/1494 3.2%	217/14254 1.5%	ITGB3 DOCK7 FGF1 FGF2 CTGF FGF7 CCND3 CCND2 CCND1 PPP2R1A EP300 NBN JAK2 MAP3K5 MEN1 HGF IGFBP3 APOA1 PRKCA MIF TGFBR1 MAPK8IP1 HCLS1 PHIP ITGA5 BIRC7 MDFI CD44 PSEN2 PDGFA PSEN1 PRKCZ EGFR PPP2CA CCNB1 PRKAR2A INPP5K LYN JUN GCKR SMAD4 MAP3K1 RBPMS VEGFB MRE11A VEGFA RAD50 PIN1 LACRT
43623	cellular protein complex assembly	1.6877e-07	2.8197e-06	38/1494 2.5%	150/14254 1.0%	APCS NUP205 SRC PXN ARL2 ADRB2 CENPA TTN HSPD1 TUBA1B TUBB6 TUBA1A PSMD5 TUBB3 FLNA RAC1 EPS15 NCK1 FGB SMAD1 HSP90AA1 SMAD4 GSN TUBB ARPC4 BCS1L PTK2 TUBA4A DIAPH1 TUBB2B CDK5 CSNK2B TCP1 TFAM PSMG1 PSMG2 HRG PICALM
387	spliceosomal snRNP assembly	1.8942e-07	3.1534e-06	15/1494 1.0%	32/14254 0.2%	PRMT5 NCBP1 WDR77 PRPF6 SNRPD2 SNRPD1 CLNS1A SNRPG SMN2 SNRPE SNRPD3 SNRPF SMN1 SRSF10 SNRPB
48534	hemopoietic or lymphoid organ development	2.3108e-07	3.8333e-06	55/1494 3.6%	259/14254 1.8%	ITGB1 RB1 RPS14 CASP8 RPS19 KDR TIMP1 JAK2 RAG1 MEN1 MED1 G6PD RBM15 ITGA4 CHUK NCOA6 FST RPL22 RPS6 LIG4 MMP9 TGFBR1 RUNX1 MSH2 MYH9 HCLS1 TP53 HDAC4 CEBPA HDAC5 PRKDC PSEN2 PSEN1 FSTL3 CDC42 PRDX3 CD79A CCNB2 PRDX2 UBD NTRK1 STAT5A LYN VCAM1 XRCC5 ZBTB16 RPA1 TSHR VEGFA OSTM1 SP1 TCEA1 ACIN1 CTNNB1 ATM
30097	hemopoiesis	2.3582e-07	3.8981e-06	51/1494 3.4%	233/14254 1.6%	ITGB1 RB1 RPS14 CASP8 RPS19 KDR TIMP1 JAK2 RAG1 MEN1 MED1 G6PD ITGA4 CHUK NCOA6 FST RPL22 RPS6 LIG4 MMP9 RUNX1 MSH2 MYH9 HCLS1 TP53 HDAC4 CEBPA HDAC5 PRKDC PSEN2 PSEN1 FSTL3 CDC42 PRDX3 CD79A UBD NTRK1 STAT5A LYN VCAM1 XRCC5 ZBTB16 RPA1 TSHR VEGFA OSTM1 SP1 TCEA1 ACIN1 CTNNB1 ATM
6913	nucleocytoplasmic transport	2.4204e-07	3.9868e-06	37/1494 2.4%	146/14254 1.0%	NUP205 NDUFA13 SET FGF2 IPO5 RPS15 NXF1 ATXN1 TPR LMNA AKT1 MAPK1 SEC61B JAK2 HNRNPA1 KPNA2 RAE1 SRSF10 RPL17 SPTBN1 KPNA1 PDIA3 HSPA9 UPF1 JUN NOP58 NPM1 GCKR NUP155 NCBP1 RPL23 POLA2 DDX39B CDK5 TP53 KPNB1 RAN
1944	vasculature development	2.5473e-07	4.1811e-06	57/1494 3.8%	273/14254 1.9%	NRP1 FLT1 ITGB3 PLAT FGF1 FGF2 PKD1 CTGF CASP8 CDH2 PLAU KDR AKT1 ITGAV TGM2 RBM15 ITGA4 ANXA2 NCOA6 HSPG2 PGF TGFBR1 MMP14 COL4A1 RASA1 NCL MYH9 COL8A1 ITGA5 CD44 HDAC3 SEMA3C TMPRSS6 SRF PDGFA PLG PSEN1 THBS1 APOLD1 ATP5B PDCD10 MAPK1 APOE VHL APOB JUN NOS3 FN1 VEGFB PTK2 QKI VEGFA COL1A1 COL1A2 CTNNB1 NAA15 FGFR1
7275	multicellular organismal development	2.6424e-07	4.3221e-06	387/1494 25.9%	2961/14254 20.7%	RB1 ATF2 PHB2 MYC STMN1 AKT1 C19ORF57 MPV17 MEF2A MED1 MBNL1 RPL22 DAPK3 PRKCA SCRIB HSPG2 WDR77 MYL4 AR MYL6 MYL1 RPL24 RPL29 SF1 COL13A1 PRKDC DAZ4 PDGFA GATA4 DAZ1 SLC5A3 PRDX3 PRDX2 PRDX1 COX2 SFN BTF3 LYN NGFR JUN FN1 NR0B2 COL1A1 COL1A2 MKS1 STRN HRG HOXD8 CDKN1A TGFB1I1 CSRP2 SMPD1 TIMP1 JAK2 EMD TPI1 ANXA1 ACTL6B ANXA2 TERF2 SIRT1 MMP14 TUBB2B COL2A1 HCLS1 PAFAH1B3 GART VAMP5 DLD MDFI ARF…
51169	nuclear transport	2.9132e-07	4.7484e-06	37/1494 2.4%	147/14254 1.0%	NUP205 NDUFA13 SET FGF2 IPO5 RPS15 NXF1 ATXN1 TPR LMNA AKT1 MAPK1 SEC61B JAK2 HNRNPA1 KPNA2 RAE1 SRSF10 RPL17 SPTBN1 KPNA1 PDIA3 HSPA9 UPF1 JUN NOP58 NPM1 GCKR NUP155 NCBP1 RPL23 POLA2 DDX39B CDK5 TP53 KPNB1 RAN
31327	negative regulation of cellular biosynthetic process	3.2804e-07	5.3284e-06	104/1494 6.9%	611/14254 4.2%	RB1 NDUFA13 HDAC10 KDM1A GMNN EIF4A3 ENO1 SRP14 PHB2 FGF2 RPS14 TRIM28 CFL1 TRIM24 MEN1 PIAS4 SMARCC2 TLE1 IGFBP5 FST HGF APLP1 PRKCA GTPBP4 RUNX2 PIAS1 ILF3 TRIB3 TP53 KHDRBS1 TSG101 PDGFA PHB TXN HMBOX1 ATXN1 SKIL WDTC1 TIA1 SMAD4 CBX5 CBX3 CBX2 ZBTB16 SMARCA5 PA2G4 CDC6 SUPT5H NR0B2 SMARCA4 STAG2 MDM2 MDM4 HRG HOXD8 YWHAB HMGB2 BRCA1 HMGB1 SUMO1 YWHAQ UIMC1 DNMT3B RBM15 SIRT7 TERF1 SMC1A TERF2…
79	regulation of cyclin-dependent protein kinase activity	3.3183e-07	5.3712e-06	21/1494 1.4%	60/14254 0.4%	CDKN1A CDKN2A GADD45A BCCIP CDC6 EGFR GTPBP4 HERC5 CCND3 CDK7 TFAP4 CCND2 CCND1 CCNE2 CASP3 CHEK1 PIM1 AKT1 SFN ANAPC2 MEN1
45941	positive regulation of transcription	3.3774e-07	5.4481e-06	99/1494 6.6%	574/14254 4.0%	RB1 ATF2 APP CCNH FGF2 TRIM28 MYC EP300 MEN1 MED1 SMARCC1 SMARCC2 HGF ILF2 GTF2F2 PIAS1 RUNX1 AR ILF3 PRPF6 CCNE1 PHIP TP53 SF1 ATF4 DDX5 PRKDC GATA4 ADRB2 ATXN1 TP53BP1 STAT5A SMAD1 CREBBP JUN XRCC6 SMAD4 MLL4 HMGA1 SMAD9 RFXANK SUPT5H ESR2 SMARCA4 NR4A1 CDK7 SP1 CDK2 NFE2L2 PICALM TGFB1I1 HMGB2 BRCA1 HMGB1 MED17 MED12 ING5 MED14 MED13 HNF4A YWHAH RBM14 RBM15 NCOA6 TFE3 SIRT7 TGFBR1 TNFRSF1A CCN…
14070	response to organic cyclic substance	4.1919e-07	6.7387e-06	37/1494 2.4%	149/14254 1.0%	CDKN1A HDAC2 SDC2 NEDD8 COMT ACACA CTGF CCNB1 LGALS1 CCND2 FNTA CCND1 SMPD1 ADRBK1 COX2 EP300 TAC1 CTSB JUN ANGPT2 NOS3 STAT1 STAT3 ASNS PRKCA MIF TGFBR1 GNAO1 MMP14 PPP5C MSH2 CDK5 CCNE1 CDK1 CTNNB1 BIRC2 CD44
32535	regulation of cellular component size	4.3716e-07	7.0036e-06	58/1494 3.8%	284/14254 1.9%	RB1 NRP1 APP CDKN1A NDUFA13 BTG1 FHL1 ILK ENO1 FGF2 PPP1R9B CAPZB PPP2R1A HNF4A TMSB4X CFL1 AKT1 EP300 SPTAN1 NCK1 ACTR3 TGFBR1 ACTA1 AR CREB1 RASA1 NDUFS3 MAPT TP53 ARF6 ANAPC2 DDX5 SEMA3A SLC3A2 SEMA3F CDKN2AIP PPP2CA CCDC85B SFN SPTBN1 WDTC1 NOP58 NPM1 SMAD4 MAP3K1 GSN CDKN2A ESR2 GDF9 DAB2 CXCL12 ARPC3 CAPZA1 HRG SIPA1 HSPA1B FGFR1 HSPA1A
42176	regulation of protein catabolic process	4.4039e-07	7.0312e-06	24/1494 1.6%	76/14254 0.5%	BARD1 MYLIP VCP SMAD4 HSP90AB1 FAF1 PLK1 RPN1 PCSK9 FURIN ITCH SUMO1 HGS PSMD2 SUMO3 NEDD4 GIPC1 SUMO2 MDM2 AKT1 FLNA MDM4 APOE TIMP1
32879	regulation of localization	4.5025e-07	7.1521e-06	119/1494 7.9%	729/14254 5.1%	ATF2 IRS1 TNC FGF2 FGF7 RPS19 CDH2 PLAU CDH1 KDR DAG1 AKT1 EP300 IGFBP5 FST ACTN1 HGF IGFBP3 TPM1 PRKCA ACTN4 MIF GTPBP4 TRIB3 VCL KHDRBS1 RAB5C STXBP3 PDGFA TXN PIK3R1 ADRB2 PRKCZ SCFD1 CCNB1 APOH PRDX1 G3BP2 COX2 APOE APOB TAC1 BARD1 LYN SMAD4 SYT1 RBPMS SELE NR0B2 GNAO1 GLUD1 CXCL12 CDK5 TRIP6 CDK1 CALM3 HRG CALM1 LACRT CALM2 PICALM NRP1 GSK3B FLT1 YWHAB ITGB3 FAF1 PCSK9 ILK STON2 PANX1 SUMO1 …
43281	regulation of caspase activity	4.5102e-07	7.1521e-06	27/1494 1.8%	92/14254 0.6%	VCP PDCD6 FASLG HMGB1 THBS1 CTGF HSPD1 CASP9 CDH1 RPS3 SFN RAG1 SNCA MEN1 HSPA5 CDKN2A MGMT STAT1 BAD TERF1 HSPE1 NR4A1 COL4A3 BIRC5 CYCS BAX TP53
40008	regulation of growth	4.5484e-07	7.1884e-06	69/1494 4.6%	360/14254 2.5%	RB1 NRP1 APP NRP2 CDKN1A NDUFA13 BTG1 ILK ENO1 FGF2 CTGF PPP1R9B ING5 PPP2R1A RUVBL2 HNF4A AKT1 EP300 CTSG MEN1 PARP1 IGFBP5 UBE2E3 IGFBP3 TGFBR1 AR CREB1 NOV NDUFS3 MAPT TKT TP53 CD44 ANAPC2 TSG101 HDAC3 SHC1 SEMA3A GATA4 SEMA3F ADRB2 CDKN2AIP PPP2CA WRN ATXN2 CCNB1 CCDC85B SFN APOE PAK2 STAT5A SMAD4 CDKN2A STAT3 PTK2 ESR2 TSHR GDF9 ITCH DAB2 CDK1 HRG SMAP2 BCAR1 SIPA1 HSPA1B BNIPL FGFR1 HSPA1A
52548	regulation of endopeptidase activity	5.1132e-07	8.0537e-06	28/1494 1.8%	98/14254 0.6%	VCP PDCD6 FASLG FURIN HMGB1 THBS1 CTGF HSPD1 CASP9 CDH1 RPS3 SFN RAG1 SNCA MEN1 HSPA5 CDKN2A MGMT STAT1 BAD TERF1 HSPE1 NR4A1 COL4A3 BIRC5 CYCS BAX TP53
7004	telomere maintenance via telomerase	5.3059e-07	8.3292e-06	8/1494 0.5%	10/14254 0.0%	RAD50 RFC1 DKC1 POT1 MRE11A TERF2IP TERF1 TERF2
71310	cellular response to organic substance	5.3935e-07	8.4385e-06	51/1494 3.4%	239/14254 1.6%	IRS1 PCSK9 BRCA1 UBE2L3 RBM3 LGALS1 CCND2 CCND1 CDH1 AKT1 JAK2 EMD SMARCC1 PARP1 PGF CCNA1 RARA TRIB3 PHIP HDAC5 VCP SHC1 PRKDC MAX GATA4 PIK3R1 HSP90B1 CCNB1 PRKAR2A E2F1 CTNNA1 WDTC1 STAT5A SMAD1 HSPA5 STAT1 AMFR STAT3 EIF2AK2 ASNS SORBS1 TARBP2 COL1A1 VAPB PRKRA GNB2 CDK1 CTNNB1 GRB2 BCAR1 NFE2L2
7015	actin filament organization	5.7687e-07	8.9953e-06	24/1494 1.6%	77/14254 0.5%	GSN SRF CUL3 ARPC4 ACTN4 TNFAIP1 SORBS1 HSP90B1 TTN ACTA1 DIAPH1 ACTC1 ABI2 CFL1 KCTD13 FSCN1 FLNA LCP1 RAC1 EZR ALDOA BCAR1 DBN1 NCK1
30099	myeloid cell differentiation	9.1213e-07	1.4129e-05	27/1494 1.8%	95/14254 0.6%	RB1 CEBPA PSEN2 PSEN1 CDC42 PRDX3 RPS14 CASP8 RPS19 UBD TIMP1 JAK2 LYN G6PD CHUK NCOA6 ZBTB16 RPS6 MMP9 VEGFA RUNX1 OSTM1 SP1 TCEA1 MYH9 ACIN1 HCLS1
48872	homeostasis of number of cells	9.1213e-07	1.4129e-05	27/1494 1.8%	95/14254 0.6%	RB1 RPS14 CCNB2 PRDX2 RPS17 RPS19 CASP3 PRDX1 AKT1 TIMP1 IKBKG JAK2 SKIL MEN1 STAT5A LYN G6PD HGF RPS6 RPA1 VEGFA SP1 TCEA1 ACIN1 HCLS1 DTL RPS24
16310	phosphorylation	9.495e-07	1.4659e-05	125/1494 8.3%	786/14254 5.5%	APP NDUFA10 ATP5C1 FGF2 RPS6KA5 TRIM28 CHEK2 CFL1 RPS6KA1 CHEK1 TRIM24 KDR PIM1 AKT1 MAP3K5 CSNK2A1 PRKCB HGF IGFBP3 CSNK2A2 DAPK3 PRKCA NRBP1 MAPK8IP1 MSH2 TRIB3 PRKD2 LAP3 ATP6V1A SHC1 PRKDC PIK3R1 PSEN1 PRKCZ ATP5B PRDX2 PGK1 ABL1 COX2 TRPM7 NDUFV2 TRPM6 NDUFV1 SPTBN1 STAT5A LYN SMAD1 GCKR YES1 GADD45B NEK6 PLK1 EIF2AK2 SMAD9 CDC7 EIF2S1 CLK4 PTK2 GADD45G CDK9 CDK7 CDK6 STK24 CDK5 STK25 CDK4 C…
51789	response to protein stimulus	9.7359e-07	1.4982e-05	31/1494 2.0%	118/14254 0.8%	APCS VCP HSP90AB1 HSPB1 NR3C1 CLU HDAC6 HSPD1 DNAJB1 CCNB1 FNTA CCND1 SERPINH1 EP300 FBXO6 CTSB ACTR3 HSPA8 HSP90AA1 ANGPT2 HSPA5 AMFR EIF2AK2 HSPE1 CCNA1 ERP44 VAPB CDK1 HSPA1B NFE2L2 HSPA1A
51254	positive regulation of RNA metabolic process	9.8454e-07	1.5101e-05	88/1494 5.8%	505/14254 3.5%	RB1 ATF2 APP CCNH TGFB1I1 HMGB2 BRCA1 HMGB1 FGF2 MED17 MED12 MED14 MED13 TRIM28 HNF4A EP300 MEN1 MED1 SMARCC1 RBM14 SMARCC2 RBM15 NCBP1 NCOA6 HGF TFE3 ILF2 GTF2F2 PIAS1 TNFRSF1A RUNX1 AR ILF3 PRPF6 CREB1 THRAP3 CCNE1 RARA TP53 SF1 ATF4 HDAC4 CEBPA HDAC5 HDAC2 PRKDC HDAC1 SRF GATA4 ADRB2 RNF4 FSTL3 STRN3 CCNB1 CAND1 ATXN1 E2F1 STAT6 TP53BP1 STAT5A ATF7IP SMAD1 CREBBP JUN XRCC6 SMAD4 MAP3K1 MLL4 NR…
19047	provirus integration	9.9752e-07	1.52e-05	7/1494 0.4%	8/14254 0.0%	XRCC6 XRCC5 HMGA1 LIG4 PSIP1 BANF1 PPIA
30069	lysogeny	9.9752e-07	1.52e-05	7/1494 0.4%	8/14254 0.0%	XRCC6 XRCC5 HMGA1 LIG4 PSIP1 BANF1 PPIA
16192	vesicle-mediated transport	1.2371e-06	1.879e-05	99/1494 6.6%	590/14254 4.1%	ITSN2 APP TFRC CPNE6 GOLGA3 FTH1 CPNE1 VPS35 AP2M1 TGM2 RAB2B COG3 APLP1 NRBP1 MAPK8IP1 HGS ZW10 RAB35 OPTN LRPAP1 VCP SAR1A STXBP3 COPB1 VPS26A PSEN1 ADRB2 CORO1C ATP5B SCFD1 APOE AP1M2 AP1M1 HSPA8 SMAD1 SNAPIN IGF2R GULP1 DAB2 CDK5 GRB2 COPE PICALM SH3KBP1 SNAP23 CLTC CLTB CLTA AP2A1 AP2A2 AP4M1 SDF4 ITGAV CD36 LDLRAP1 CAP1 WIPI1 YWHAZ EPN1 DNM2 RHOB VAMP8 RABEP2 RARA SEC22B VAMP5 RAB7A ARF6 NA…
34470	ncRNA processing	1.2423e-06	1.8807e-05	43/1494 2.8%	193/14254 1.3%	RPL5 URM1 EIF4A3 INTS10 RPL11 DDX21 HSD17B10 RPL7 RPS15 RPS14 FBL RPS17 EMG1 RPS16 RPS19 NRAP EXOSC8 GAR1 RPL14 EXOSC2 TRDMT1 SMAD1 NOP58 SSB INTS1 RPS7 CDKN2A DIMT1 INTS3 RPS6 PA2G4 SIRT1 TARBP2 FTSJ3 RPS28 KARS DKC1 INTS5 NHP2 INTS6 RPL26 RPS24 AARS
45859	regulation of protein kinase activity	1.2875e-06	1.9428e-05	69/1494 4.6%	370/14254 2.5%	RB1 APP CDKN1A FLT1 ITGB3 LRRK2 BCCIP ILK FGF2 HERC5 SPRED1 CCND3 CCND2 CCND1 PPP2R1A CASP3 CHEK1 PIM1 AKT1 IKBKG JAK2 YWHAG MAP3K5 MEN1 HGF PRKCA GTPBP4 TGFBR1 MAPK8IP1 CCNE2 TRIB3 BIRC7 LAP3 MDFI ANAPC2 SHC1 PSEN2 CXCR4 PSEN1 ADRB2 PRKCZ THBS1 EGFR GNAI2 TTN PPP2CA PRDX2 PDCD10 PRKAR2A SFN APOE PAK2 NPM1 GCKR MAP3K1 GADD45B HSPA5 CDKN2A GADD45A CDC6 TARBP2 GADD45G CDK7 TFAP4 DAB1 CDK5 TAB2 TAB1…
30154	cell differentiation	1.3522e-06	2.0339e-05	232/1494 15.5%	1664/14254 11.6%	RB1 ATF2 APP HDAC11 ACTB CDC20 RPS14 LGALS1 TRIM28 RPS19 PEG10 STMN1 KDR AKT1 MEF2A MED1 MBNL1 SP110 KRT2 RPL22 DAPK3 PRKCA SCRIB MIF RUNX2 WDR77 RUNX1 AR TBPL1 RPL24 EZR TP53 SF1 COL13A1 PRKDC SDC2 DAZ4 GATA4 DAZ1 PRDX3 CD79A SFN APOE STAT5A VASP LYN NGFR CREBBP JUN XRCC6 GADD45B XRCC5 FN1 PTK2 GADD45G COL1A1 EXT2 AIMP2 GDF9 PAF1 STRN GRB2 ATM HRG NRP1 TOP2B CLIC5 NRP2 DAZAP1 TGFB1I1 PCSK9 PRPF1…
6413	translational initiation	1.4432e-06	2.1639e-05	13/1494 0.8%	28/14254 0.1%	RPS5 RPS3A RPS17 EIF2S3 EIF5 EIF3K EIF3L RPS3 EIF3E EIF3F EIF3D EIF3A EIF3B
10149	senescence	1.5121e-06	2.2599e-05	10/1494 0.6%	17/14254 0.1%	CDKN1A CDKN2A SRF CHEK2 CHEK1 ATM WNT16 TP53 TERF2 CTGF
52547	regulation of peptidase activity	1.5423e-06	2.2977e-05	28/1494 1.8%	103/14254 0.7%	VCP PDCD6 FASLG FURIN HMGB1 THBS1 CTGF HSPD1 CASP9 CDH1 RPS3 SFN RAG1 SNCA MEN1 HSPA5 CDKN2A MGMT STAT1 BAD TERF1 HSPE1 NR4A1 COL4A3 BIRC5 CYCS BAX TP53
48869	cellular developmental process	1.6119e-06	2.3938e-05	237/1494 15.8%	1710/14254 11.9%	RB1 ATF2 APP HDAC11 ACTB CDC20 RPS14 LGALS1 TRIM28 RPS19 PEG10 STMN1 KDR AKT1 MEF2A MED1 MBNL1 SP110 KRT2 RPL22 DAPK3 PRKCA SCRIB MIF RUNX2 WDR77 RUNX1 AR TBPL1 RPL24 EZR TP53 SF1 COL13A1 PRKDC SDC2 DAZ4 GATA4 DAZ1 PRDX3 CD79A SFN APOE STAT5A VASP LYN NGFR CREBBP JUN XRCC6 GADD45B XRCC5 FN1 PTK2 GADD45G COL1A1 EXT2 AIMP2 GDF9 MKS1 PAF1 STRN GRB2 ATM HRG NRP1 TOP2B CLIC5 NRP2 DAZAP1 TGFB1I1 PCSK9 …
6354	RNA elongation	1.9866e-06	2.9409e-05	18/1494 1.2%	51/14254 0.3%	CCNH SUPT5H GTF2F1 GTF2F2 CDK9 CDK7 POLR2A POLR2B POLR2C POLR2D POLR2E TCEA1 POLR2G POLR2H POLR2I POLR2J POLR2K POLR2L
10629	negative regulation of gene expression	2.0226e-06	2.9847e-05	93/1494 6.2%	551/14254 3.8%	RB1 NDUFA13 HDAC10 KDM1A YWHAB GMNN HMGB2 BRCA1 HMGB1 ENO1 PHB2 FGF2 RBM3 RPS14 TRIM28 SUMO1 YWHAQ UIMC1 CFL1 XPO5 TRIM24 DNMT3B MEN1 PIAS4 SMARCC2 TLE1 RBM15 NCBP1 FST SIRT7 MIF SIRT1 SND1 RUNX2 PIAS1 ILF3 RBL1 RARA TP53 MDFI HDAC4 KHDRBS1 CEBPA HDAC5 HDAC2 TSG101 HDAC3 HDAC1 PHB TXN HDAC8 STRN3 CCNB1 HMBOX1 ATXN1 CUX1 CCDC85B E2F1 VHL SKIL WDTC1 ATF7IP SMARCE1 SMAD1 SMAD4 CBX5 CBX3 NR1H2 CBX2 Z…
1701	in utero embryonic development	2.0323e-06	2.9862e-05	46/1494 3.0%	216/14254 1.5%	CEBPA SRF CUL3 GATA4 PLG PRPF19 PKD1 EGFR CCNB2 CDH1 AKT1 MAPK1 INPP5K NBN APOB SKIL NDEL1 WDTC1 BTF3 MED1 MBNL1 SMAD4 VCAM1 ITGA4 SETDB1 NCOA6 PRMT1 RPA1 LIG4 TERF2 TGFBR1 VEGFA HINFP AR DAB2 KRT19 MSH2 SP1 MYH9 CTNNB1 GRB2 BIRC6 TAB1 TP53 MDFI FGFR1
90066	regulation of anatomical structure size	2.0364e-06	2.9862e-05	61/1494 4.0%	318/14254 2.2%	RB1 NRP1 APP CDKN1A NDUFA13 BTG1 FHL1 ILK ENO1 FGF2 PPP1R9B CAPZB PPP2R1A HNF4A TMSB4X CFL1 AKT1 EP300 SPTAN1 NCK1 ACTR3 TGFBR1 ACTA1 AR CREB1 RASA1 NDUFS3 MAPT TP53 ARF6 ANAPC2 DDX5 SEMA3A SLC3A2 SEMA3F ADRB2 CDKN2AIP PPP2CA CCDC85B SFN APOE SPTBN1 WDTC1 NOP58 NPM1 SMAD4 MAP3K1 GSN CDKN2A NOS3 ESR2 GDF9 DAB2 CXCL12 ARPC3 CAPZA1 HRG SIPA1 HSPA1B FGFR1 HSPA1A
46822	regulation of nucleocytoplasmic transport	2.0475e-06	2.9931e-05	24/1494 1.6%	82/14254 0.5%	BARD1 KHDRBS1 GSK3B SMAD4 RBPMS CDKN2A FAF1 TXN SIRT1 EGFR TGFBR1 CDK5 CDH1 NEDD4 PRDX1 TRIP6 G3BP2 CDK1 FLNA EP300 JAK2 LACRT EMD MDFI
45893	positive regulation of transcription, DNA-dependent	2.0828e-06	3.0354e-05	86/1494 5.7%	499/14254 3.5%	RB1 ATF2 APP CCNH TGFB1I1 HMGB2 BRCA1 HMGB1 FGF2 MED17 MED12 MED14 MED13 TRIM28 HNF4A EP300 MEN1 MED1 SMARCC1 RBM14 SMARCC2 RBM15 NCOA6 HGF TFE3 ILF2 GTF2F2 PIAS1 TNFRSF1A RUNX1 AR ILF3 PRPF6 CREB1 THRAP3 CCNE1 RARA TP53 SF1 ATF4 HDAC4 CEBPA HDAC5 HDAC2 PRKDC HDAC1 SRF GATA4 ADRB2 RNF4 FSTL3 STRN3 CAND1 ATXN1 E2F1 STAT6 TP53BP1 STAT5A ATF7IP SMAD1 CREBBP JUN XRCC6 SMAD4 MAP3K1 MLL4 NR1H2 STAT3 HM…
32880	regulation of protein localization	2.4301e-06	3.5305e-05	39/1494 2.6%	172/14254 1.2%	GSK3B YWHAB FAF1 TXN PIK3R1 PRKCZ EGFR PANX1 CCNB1 SUMO1 CDH2 CDH1 PRDX1 G3BP2 AKT1 FLNA EP300 JAK2 EMD BARD1 SMAD4 RBPMS CDKN2A HGF APOA1 SORBS1 MIF SIRT1 RAB11A SEPT2 TGFBR1 RSL1D1 CDK5 TRIP6 CDK1 LCP1 LACRT MDFI PICALM
51170	nuclear import	2.888e-06	4.1827e-05	23/1494 1.5%	78/14254 0.5%	PDIA3 JUN NOP58 NUP205 NDUFA13 GCKR RPL23 FGF2 IPO5 POLA2 TPR LMNA AKT1 MAPK1 SEC61B JAK2 HNRNPA1 KPNA2 TP53 RPL17 SPTBN1 KPNB1 KPNA1
9888	tissue development	3.319e-06	4.7921e-05	118/1494 7.8%	750/14254 5.2%	ATF2 APP TNC PHB2 FGF2 FGF4 CTGF FGF7 TRIM28 CCND1 PLAU MYC CFL1 KDR DAG1 AKT1 EP300 TGM2 MED1 MBNL1 IGFBP5 FST KRT2 HGF TPM1 KRT1 PRKCA SCRIB KRT5 MIF PGF WDR77 KRT9 AR MYL6 COL4A1 PFN1 EZR DSC1 VCL SF1 MACF1 TSG101 PSEN2 PDGFA GATA4 PSEN1 CCNB1 DEAF1 PLXNA1 COX2 SFN NDUFV2 SKIL STAT5A VASP NGFR SMAD1 JUN SMAD4 ESR1 ESR2 COL1A1 EXT2 RCAN1 COL1A2 CDK5 CDK1 GRB2 HRG FGFR1 NRP1 NRP2 TGFB1I1 ATP2A2 …
8285	negative regulation of cell proliferation	3.4262e-06	4.9316e-05	69/1494 4.6%	380/14254 2.6%	RB1 CDKN1A BTG1 TGFB1I1 ILK COMT PHB2 FGF2 ING5 ADAMTS1 FTH1 CASP3 HNF4A CHEK1 TRIM24 JAK2 EMD MEN1 IGFBP5 SP110 HGF IGFBP3 PRKCA GTPBP4 WDR77 AR HGS CSNK2B COL4A3 TP53 IDO1 HDAC4 CEBPA TSG101 CUL5 ATP5A1 CUL2 CUL1 PLG PHB THBS1 RBBP4 APOH COX2 SFN APOE VHL SMAD1 JUN NPM1 SMAD4 CDKN2A NOS3 ZBTB16 EIF2AK2 CDC6 ESR2 CUL4A ITCH TFAP4 CDK6 PRKRA SCGB1A1 CTNNB1 STRN MDM4 HSPA1B BNIPL HSPA1A
48514	blood vessel morphogenesis	3.4399e-06	4.9362e-05	46/1494 3.0%	220/14254 1.5%	NRP1 HDAC3 FLT1 SEMA3C TMPRSS6 ITGB3 SRF PDGFA PLAT FGF1 FGF2 THBS1 APOLD1 CTGF ATP5B CASP8 CDH2 PLAU PDCD10 KDR APOE VHL APOB TGM2 JUN RBM15 ITGA4 ANXA2 NOS3 FN1 HSPG2 PTK2 PGF QKI TGFBR1 VEGFA MMP14 COL4A1 RASA1 NCL MYH9 COL8A1 CTNNB1 ITGA5 NAA15 FGFR1
10627	regulation of intracellular protein kinase cascade	3.4537e-06	4.9408e-05	61/1494 4.0%	323/14254 2.2%	ILK FASLG FGF2 FGF4 AKAP12 LGALS1 CASP8 CASP10 PPP2R1A DAG1 AKT1 JAK2 IKBKE MAP3K5 TGM2 PHLDA3 MEN1 CHUK PRKCB RIPK2 HGF MIF WNT16 TGFBR1 TNFRSF1A MAPK8IP1 AR EEF1D HGS HCLS1 RBCK1 BIRC7 MDFI BIRC2 CD44 HDAC3 ADRB2 THBS1 EGFR PPP2CA UBD PRDX1 FLNA FADD ECT2 LYN MAP3K3 GCKR MAP3K1 AMBP NEK6 VEGFB CFLAR PPP5C VAPA UBE2N CTNNB1 GRB2 TAB2 TMEM9B FGFR1
60249	anatomical structure homeostasis	3.4963e-06	4.9865e-05	28/1494 1.8%	107/14254 0.7%	PRKDC SRF PLG ADRB2 ACACA WRN FGF7 KDR NBN BARD1 XRCC6 RFC1 PARP1 XRCC5 GAA PTGES3 RPA1 MRE11A TERF1 TERF2 VEGFA RAD50 COL2A1 DKC1 POT1 TERF2IP CTNNB1 ALDOA
6368	RNA elongation from RNA polymerase II promoter	3.6122e-06	5.134e-05	17/1494 1.1%	48/14254 0.3%	CCNH SUPT5H GTF2F1 GTF2F2 CDK9 CDK7 POLR2A POLR2B POLR2C POLR2D POLR2E POLR2G POLR2H POLR2I POLR2J POLR2K POLR2L
42327	positive regulation of phosphorylation	3.6327e-06	5.134e-05	32/1494 2.1%	131/14254 0.9%	IRS1 ITGB3 DOCK7 PSEN1 FGF1 FGF2 THBS1 EGFR CTGF FGF7 CCND3 CCNB1 CCND2 CCND1 EP300 NBN JAK2 LYN SMAD4 RBPMS HGF VEGFB MRE11A PRKCA MIF TGFBR1 VEGFA RAD50 HCLS1 ITGA5 LACRT CD44
80135	regulation of cellular response to stress	3.6327e-06	5.134e-05	32/1494 2.1%	131/14254 0.9%	HDAC3 RNF8 BRCC3 BRCA1 PRDX1 UIMC1 USP1 RPS3 AKT1 MAP3K5 NDEL1 MEN1 LYN NPM1 GCKR MAP3K1 AMBP CDKN2A RIPK2 H2AFX MIF WNT16 SIRT1 MAPK8IP1 BRE FAM175A UBE2N MDM2 ATM BIRC7 MDFI CD44
33157	regulation of intracellular protein transport	3.6746e-06	5.177e-05	23/1494 1.5%	79/14254 0.5%	BARD1 GSK3B SMAD4 RBPMS CDKN2A FAF1 TXN SIRT1 EGFR TGFBR1 CDK5 CDH1 PRDX1 TRIP6 G3BP2 CDK1 FLNA EP300 LCP1 JAK2 LACRT EMD MDFI
45944	positive regulation of transcription from RNA polymerase II promoter	3.6852e-06	5.177e-05	70/1494 4.6%	388/14254 2.7%	RB1 ATF2 APP CCNH HMGB2 BRCA1 HMGB1 FGF2 MED17 MED12 MED14 MED13 HNF4A EP300 MEN1 MED1 SMARCC1 RBM14 RBM15 NCOA6 HGF TFE3 GTF2F2 TNFRSF1A RUNX1 AR PRPF6 CREB1 THRAP3 RARA TP53 SF1 ATF4 HDAC4 CEBPA HDAC5 HDAC2 PRKDC HDAC1 SRF GATA4 ADRB2 RNF4 FSTL3 STRN3 CAND1 ATXN1 E2F1 STAT6 STAT5A SMAD1 CREBBP JUN XRCC6 SMAD4 MAP3K1 MLL4 NR1H2 STAT3 RFXANK SUPT5H ESR2 SMARCA4 VEGFA NR4A1 CDK7 TFAP4 SP1 TCEA1 CT…
30261	chromosome condensation	3.9916e-06	5.5906e-05	12/1494 0.8%	26/14254 0.1%	TOP2A NCAPH2 NCAPG2 CDK1 NCAPG ACIN1 NCAPD2 NCAPD3 SMC4 NCAPH SMC2 TTN
6275	regulation of DNA replication	4.0675e-06	5.6798e-05	22/1494 1.4%	74/14254 0.5%	JUN CIZ1 PCNA SHC1 GMNN PDGFA MRE11A CDC6 TERF1 SMC1A TERF2 GTPBP4 PPP2CA AR CDC45 STAG2 PPP2R1A CDK2 CDK1 POT1 NBN TP53
6265	DNA topological change	4.0795e-06	5.6798e-05	7/1494 0.4%	9/14254 0.0%	TOP2A TOP3B TOP2B TOP3A HMGB2 TOP1 HMGB1
7050	cell cycle arrest	4.2545e-06	5.9059e-05	28/1494 1.8%	108/14254 0.7%	RB1 KHDRBS1 MACF1 CDKN1A TSG101 CUL5 CUL3 CUL2 CUL1 ILK THBS1 PKD1 PPP1R9B MYC NBN SKIL MEN1 BARD1 MPP1 CDKN2A GADD45A GSS PA2G4 CUL4A MSH2 ATM TP53 EIF4G2
48193	Golgi vesicle transport	4.3208e-06	5.9801e-05	32/1494 2.1%	132/14254 0.9%	NAPA VCP SAR1A COPB1 SNAP23 USO1 GOSR1 CLTC CLTA AP2A1 NAPG GOLGA3 SCFD1 CUX1 FTH1 STX4 SEC23B AP1M2 AP1M1 HSPA8 COG3 WIPI1 NRBP1 DNM2 VAMP8 KRT18 ZW10 COPG1 SEC22B SEC24C OPTN COPE
6457	protein folding	4.673e-06	6.4484e-05	38/1494 2.5%	170/14254 1.1%	APCS LRPAP1 HSP90AB1 HSP90B1 HSPD1 DNAJB1 BAG4 BAG2 RUVBL2 CCT8 CCT7 CCT5 CCT4 CCT3 HSPA9 CCT2 TRAP1 HSPA8 PPIL1 HSP90AA1 FKBPL ST13 PTGES3 TTC9C HSPE1 PDIA6 CCT6A ERP44 SLMAP DNAJC5 CANX TCP1 PIN1 PPIH PPIA PPID HSPA1B HSPA1A
48660	regulation of smooth muscle cell proliferation	4.6897e-06	6.4524e-05	16/1494 1.0%	44/14254 0.3%	JUN FLT1 IGFBP5 NPY5R NOS3 STAT1 HGF IGFBP3 ILK PRKCA COMT EGFR VEGFA COX2 CTNNB1 TGM2
6268	DNA unwinding involved in replication	4.8074e-06	6.595e-05	8/1494 0.5%	12/14254 0.0%	TOP3B RAD51 MCM7 TOP3A HMGA1 TOP1 MCM6 MCM2
22411	cellular component disassembly	4.9815e-06	6.8138e-05	19/1494 1.2%	59/14254 0.4%	TOP2A SMARCE1 NDUFA13 DFFA SET CDKN2A HMGA1 GZMB PLG ICT1 CASP3 STMN1 CYCS ACIN1 BAX KIF2C BIRC7 HRG NDEL1
6606	protein import into nucleus	5.1923e-06	7.0692e-05	22/1494 1.4%	75/14254 0.5%	PDIA3 JUN NOP58 NUP205 NDUFA13 GCKR RPL23 FGF2 IPO5 POLA2 TPR LMNA AKT1 MAPK1 SEC61B JAK2 KPNA2 TP53 RPL17 SPTBN1 KPNB1 KPNA1
18193	peptidyl-amino acid modification	5.207e-06	7.0692e-05	36/1494 2.4%	158/14254 1.1%	HDAC4 GSK3B FLT1 PRKDC LRRK2 RPN1 ILK PRKCZ HDAC6 MAPK8 ADRBK1 ABL1 AKT1 EP300 FYN JAK2 JAK1 TGM2 STAT5A LYN PRMT5 CREBBP MAP3K1 PRKCB STAT1 PRKCA TYK2 SIRT1 CLK4 DCN DDOST TGFBR1 ABI2 CDK5 NAA15 TKT
45926	negative regulation of growth	5.2135e-06	7.0692e-05	31/1494 2.0%	127/14254 0.8%	RB1 NRP1 CDKN1A NDUFA13 BTG1 SEMA3A ENO1 SEMA3F ADRB2 FGF2 CDKN2AIP PPP1R9B PPP2CA ING5 ATXN2 CCDC85B PPP2R1A HNF4A CTSG MEN1 SMAD4 CDKN2A PTK2 ESR2 GDF9 DAB2 NDUFS3 TP53 SIPA1 HSPA1B HSPA1A
1525	angiogenesis	5.4579e-06	7.3793e-05	35/1494 2.3%	152/14254 1.0%	NRP1 HDAC3 FLT1 TMPRSS6 ITGB3 SRF PDGFA FGF1 FGF2 THBS1 APOLD1 CTGF ATP5B CASP8 PLAU PDCD10 KDR VHL JUN RBM15 ANXA2 FN1 HSPG2 PTK2 PGF VEGFA MMP14 COL4A1 NCL MYH9 COL8A1 CTNNB1 ITGA5 NAA15 FGFR1
42592	homeostatic process	5.6647e-06	7.6367e-05	120/1494 8.0%	774/14254 5.4%	RB1 APP TFRC IRS1 TXNDC11 RPS14 FGF7 RPS17 RPS19 FTH1 MYC TRIM24 KDR AKT1 MPV17 NBN TGM2 MEN1 PDIA3 MYLIP G6PD SP110 HGF RPS6 PRKCA PDIA6 PDIA4 DKC1 CLNS1A NCL LAP3 CUL5 PRKDC TXN PSEN1 ADRB2 PRKCZ ACACA HSP90B1 PRDX3 ATP5B CCNB2 PRDX2 ATXN1 PRDX1 INPP5K APOE APOB TAC1 SKIL WDTC1 STAT5A BARD1 LYN SMAD1 CREBBP JUN XRCC6 GCKR XRCC5 PRDX6 QKI CXCL12 CDK5 SP1 PAF1 RPS24 PCSK9 ATP2A2 ILK FASLG CASP3 H…
10562	positive regulation of phosphorus metabolic process	6.0696e-06	8.1357e-05	32/1494 2.1%	134/14254 0.9%	IRS1 ITGB3 DOCK7 PSEN1 FGF1 FGF2 THBS1 EGFR CTGF FGF7 CCND3 CCNB1 CCND2 CCND1 EP300 NBN JAK2 LYN SMAD4 RBPMS HGF VEGFB MRE11A PRKCA MIF TGFBR1 VEGFA RAD50 HCLS1 ITGA5 LACRT CD44
45937	positive regulation of phosphate metabolic process	6.0696e-06	8.1357e-05	32/1494 2.1%	134/14254 0.9%	IRS1 ITGB3 DOCK7 PSEN1 FGF1 FGF2 THBS1 EGFR CTGF FGF7 CCND3 CCNB1 CCND2 CCND1 EP300 NBN JAK2 LYN SMAD4 RBPMS HGF VEGFB MRE11A PRKCA MIF TGFBR1 VEGFA RAD50 HCLS1 ITGA5 LACRT CD44
50896	response to stimulus	7.2976e-06	9.7538e-05	451/1494 30.1%	3629/14254 25.4%	ATF2 MDC1 TFRC ENO1 EPS8 MYC STMN1 AKT1 MPV17 MED1 PRKCA SCRIB AR ATF4 IDO1 PRKDC AIRE PDGFA GATA4 PRKCZ PRDX3 PRDX2 LDHA PRKAR2A PRDX1 RAD21 GAR1 SERPINH1 COX2 SFN BARD1 LYN NGFR CREBBP JUN PLK1 FN1 EIF2AK2 NR0B2 PRDX6 COL1A1 PPP5C UNC119 STRN HRG FERMT3 CDKN1A BTG1 PANX1 SMPD1 IKBKG JAK2 IKBKE EMD JAK1 IKBIP UPF1 SERPINB2 ANXA1 RIPK2 TERF2 SIRT1 HIST2H2BE WDR33 DDB1 HADHA MMP14 PSMA2 RARA HCLS1…
51098	regulation of binding	8.0629e-06	0.00010746	42/1494 2.8%	200/14254 1.4%	HDAC4 RB1 LRPAP1 HDAC5 GSK3B HDAC2 KDM1A EPB41 HMGB2 PSEN1 HMGB1 ADRB2 PRDX3 PRDX2 SUMO1 PIM1 RPS3 FLNA EP300 IKBKG JAK2 LDLRAP1 MEN1 JUN NPM1 SMAD4 CDKN2A RIPK2 HGF MIF SIRT1 GTPBP4 SMARCA4 TFAP4 CSNK2B UBE2N RARA BAX TRIB3 RBCK1 HRG MDFI
40011	locomotion	8.1584e-06	0.00010842	76/1494 5.0%	441/14254 3.0%	ITGB1 YWHAE ATF2 NRP1 TOP2B NRP2 BTG1 ITGB3 HMGB2 PLAT TNFAIP1 HMGB1 FGF2 CTGF FGF7 CDH2 PLAU CFL1 AKT1 NCK1 NDEL1 CAP1 ITGA4 KRT2 HGF APOA1 PRKCA SCRIB MIF TGFBR1 MMP14 TUBB2B VCAN KCTD13 MYH9 ITGA5 S100A9 S100A8 CD44 SEMA3C PRKDC SRF CUL3 PSEN2 PDGFA PSEN1 SEMA3F THBS1 EGFR ATP5B PLXNA2 MAPK1 FYN VHL APOB DISC1 VCAM1 NOS3 FN1 MSN MAPK14 SELE PTK2 ESR2 VEGFA ITCH DAB1 CXCL12 ABI2 CDK5 NEDD4 GIPC…
34504	protein localization in nucleus	8.4325e-06	0.00011175	25/1494 1.6%	94/14254 0.6%	NUP205 NDUFA13 FGF2 IPO5 TPR LMNA AKT1 MAPK1 SEC61B JAK2 KPNA2 RPL17 SPTBN1 KPNA1 PDIA3 JUN NOP58 GCKR ZBTB16 RPL23 POLA2 MDM2 TP53 KPNB1 SF1
10948	negative regulation of cell cycle process	8.518e-06	0.00011256	15/1494 1.0%	41/14254 0.2%	RB1 MRE11A MIF BRCA1 TERF1 SMC1A SMARCA4 RECQL4 TFAP4 STAG2 UBD TPR MDM2 ATM PSMG2
6979	response to oxidative stress	8.9154e-06	0.00011748	39/1494 2.6%	181/14254 1.2%	BTG1 LRRK2 PXN PSEN1 CLU EGFR HDAC6 PRDX3 PPP2CB PRDX2 WRN CASP6 ADRBK1 PRDX1 PIM1 COX2 EP300 STX3 APOE MPV17 JAK2 SNCA TRAP1 NQO1 JUN G6PD CHUK STAT1 GSS TPM1 KRT1 PYCR1 PRKCA PRDX6 GNAO1 COL1A1 MMP14 STK25 CDK1
7059	chromosome segregation	9.1651e-06	0.00012043	23/1494 1.5%	83/14254 0.5%	TOP2A TOP3B NEK6 MRE11A NCAPG BRCA1 SMC1A SMC4 NCAPH SMC2 TTN CCNB1 CDC23 STAG2 PPP2R1A ZW10 RAD21 RRS1 BIRC5 NCAPD2 NCAPD3 BUB3 NDEL1
10647	positive regulation of cell communication	9.3554e-06	0.00012259	72/1494 4.8%	413/14254 2.8%	FLT1 IRS1 ITGB3 TGFB1I1 ILK FASLG FGF2 FGF4 AKAP12 LGALS1 CASP8 CASP10 RAC1 JAK2 IKBKE TGM2 MEN1 CHUK PRKCB RIPK2 HGF MIF WNT16 TGFBR1 TNFRSF1A AR DYNC1LI1 EEF1D ITGA8 HCLS1 PHIP ITGA5 RBCK1 BIRC2 CD44 FURIN ADRB2 PRKCZ THBS1 EGFR CDKN2AIP HDAC6 UBD COX2 FLNA FADD ECT2 TAC1 DISC1 SNCA LYN MAP3K3 ZRANB1 SMAD4 MLL4 RBPMS CDKN2A NEK6 VEGFB CFLAR ESR1 VEGFA PPP5C VAPA NEDD4 GIPC1 UBE2N CTNNB1 TAB2 AT…
60688	regulation of morphogenesis of a branching structure	1.0294e-05	0.00013451	12/1494 0.8%	28/14254 0.1%	ATF2 AR FGF7 CDH1 HGF PDGFA CTNNB1 PHB2 ESR1 PGF VEGFA FGFR1
6278	RNA-dependent DNA replication	1.1346e-05	0.00014744	8/1494 0.5%	13/14254 0.0%	RAD50 RFC1 DKC1 POT1 MRE11A TERF2IP TERF1 TERF2
10833	telomere maintenance via telomere lengthening	1.1346e-05	0.00014744	8/1494 0.5%	13/14254 0.0%	RAD50 RFC1 DKC1 POT1 MRE11A TERF2IP TERF1 TERF2
7243	intracellular protein kinase cascade	1.1474e-05	0.00014827	65/1494 4.3%	364/14254 2.5%	FLT1 IRS1 LRRK2 FAF1 FGF1 FGF2 PKD1 SPRED1 RPS6KA5 DUSP10 PPP2R1A RPS6KA1 AKT1 EP300 IKBKG JAK2 JAK1 MAP3K5 MEN1 IFNAR2 RIPK3 CHUK HGF DAPK3 PRKCA TYK2 TGFBR1 PIAS1 MAPK8IP1 IRF3 STAMBP BIRC7 LAP3 MDFI IFNAR1 SHC1 SRC CXCR4 PSEN1 THBS1 EGFR GNAI2 PPP2CA PRDX2 MAPK8 G3BP2 MAPK1 FYN STAT5A BRAP MAP3K3 SMAD1 GCKR MAP3K1 GADD45B STAT1 STAT2 STAT3 MAPK14 GADD45G CDK5 TNIP2 TRIP6 TAB1 FGFR1
23014	signal transmission via phosphorylation event	1.1474e-05	0.00014827	65/1494 4.3%	364/14254 2.5%	FLT1 IRS1 LRRK2 FAF1 FGF1 FGF2 PKD1 SPRED1 RPS6KA5 DUSP10 PPP2R1A RPS6KA1 AKT1 EP300 IKBKG JAK2 JAK1 MAP3K5 MEN1 IFNAR2 RIPK3 CHUK HGF DAPK3 PRKCA TYK2 TGFBR1 PIAS1 MAPK8IP1 IRF3 STAMBP BIRC7 LAP3 MDFI IFNAR1 SHC1 SRC CXCR4 PSEN1 THBS1 EGFR GNAI2 PPP2CA PRDX2 MAPK8 G3BP2 MAPK1 FYN STAT5A BRAP MAP3K3 SMAD1 GCKR MAP3K1 GADD45B STAT1 STAT2 STAT3 MAPK14 GADD45G CDK5 TNIP2 TRIP6 TAB1 FGFR1
51291	protein heterooligomerization	1.1965e-05	0.00015419	18/1494 1.2%	57/14254 0.3%	STXBP3 YWHAB IRS1 ILK PRKCZ TNFRSF1A SEPT9 PPP5C CASP8 CDH2 PRKAR2A CTNNB1 GRB2 VHL FADD SKIL BIRC2 BIRC3
51259	protein oligomerization	1.2341e-05	0.0001586	40/1494 2.6%	190/14254 1.3%	VCP STXBP3 YWHAB IRS1 ILK PRKCZ HSD17B10 SEPT9 CASP8 CDH2 CDH1 PRKAR2A PIM1 STOM VHL FADD SKIL DECR1 TGM2 NPM1 MAP3K1 SYT1 GSS AMFR AKR1C1 ACOT13 MIF TERF1 TNFRSF1A PPP5C PFKL RAD51 CTNNB1 BAX GRB2 TP53 BIRC2 PFKP BIRC3 LNX2
70934	CRD-mediated mRNA stabilization	1.2574e-05	0.00016115	5/1494 0.3%	5/14254 0.0%	SYNCRIP DHX9 IGF2BP1 HNRNPU YBX1
1934	positive regulation of protein amino acid phosphorylation	1.2773e-05	0.00016325	29/1494 1.9%	120/14254 0.8%	ITGB3 DOCK7 PSEN1 FGF1 FGF2 CTGF FGF7 CCND3 CCNB1 CCND2 CCND1 EP300 NBN JAK2 LYN SMAD4 RBPMS HGF VEGFB MRE11A PRKCA MIF TGFBR1 VEGFA RAD50 HCLS1 ITGA5 LACRT CD44
7160	cell-matrix adhesion	1.4079e-05	0.00017946	23/1494 1.5%	85/14254 0.5%	ITGB1 COL13A1 ITGA3 ITGB3 ACTN1 PXN ITGA2B ILK SORBS1 PKD1 CTGF CDK5 TRIP6 ITGA8 DAG1 CTNNB1 ITGB7 ITGAV TRPM7 ITGB6 CD44 C22ORF28 VCL
9719	response to endogenous stimulus	1.4263e-05	0.00018131	82/1494 5.4%	493/14254 3.4%	CDKN1A BTG1 IRS1 HMGB2 PCSK9 PLAT BRCA1 CTGF UBE2L3 CASP8 CCND2 CCND1 CASP6 CFL1 DAG1 AKT1 EP300 JAK2 CTSB CAP1 SMARCC1 RBM14 PARP1 CHUK NCOA6 HGF ABCC5 PRKCA PGF TGFBR1 CCNA2 ACTA1 AR MMP14 MSH2 CCNE1 RARA HCLS1 TRIB3 PHIP BIRC2 CEBPA HDAC5 SHC1 PRKDC MAX SRF PDGFA GATA4 TNFRSF11B PIK3R1 THBS1 STRN3 PRKAR2A MAPK1 COX2 INPP5K A2M TAC1 LDLR TRDMT1 WDTC1 STAT5A LYN SMAD1 MLL4 NOS3 STAT1 GSS STAT3 A…
43523	regulation of neuron apoptosis	1.4811e-05	0.00018754	24/1494 1.6%	91/14254 0.6%	NTRK1 ATF2 NQO1 JUN VEGFB LIG4 PCSK9 ILK FASLG FURIN PSEN1 ESR1 ESR2 PRDX3 MSH2 CDK5 CASP6 DNAJC5 RASA1 BAX ATM JAK2 TP53 SNCA
7167	enzyme linked receptor protein signaling pathway	1.4833e-05	0.00018754	62/1494 4.1%	345/14254 2.4%	FLT1 IRS1 TGFB1I1 UBE2D3 UBE2D1 PLAT FGF1 FGF2 FGF4 CTGF EPS8 FGF7 RPS6KA5 FNTA KDR AKT1 JAK2 JAK1 NCK1 CAST SMARCC1 FST HGF MTSS1 TGFBR1 AR CREB1 PHIP TKT SHC1 SRC PXN PDGFA GATA4 PIK3R1 ADRB2 EGFR FLNA EPS15 SPTBN1 NTRK1 STAT5A TRAP1 SMAD1 JUN SMAD4 MAP3K1 ANGPT2 GDF15 STAT3 SMAD9 SORBS1 PTK2 VEGFA GDF9 COL1A2 CDK5 GRB2 TAB1 HRG BCAR1 FGFR1
51270	regulation of cellular component movement	1.5149e-05	0.00019102	47/1494 3.1%	239/14254 1.6%	NRP1 HDAC5 FLT1 IRS1 ITGB3 SEMA3A PDGFA ILK FURIN SEMA3F FGF2 THBS1 EGFR HDAC6 FGF7 RPS19 PLAU APOH KDR DAG1 AKT1 MAPK1 COX2 APOE JAK2 TAC1 MPP1 LYN MAP3K1 ANGPT2 IGFBP5 ACTN1 HGF IGFBP3 TPM1 VEGFB ACTN4 SELE MMP9 GTPBP4 TGFBR1 VEGFA CXCL12 CDK5 TRIP6 BCAR1 VCL
51253	negative regulation of RNA metabolic process	1.5335e-05	0.00019284	70/1494 4.6%	404/14254 2.8%	RB1 NDUFA13 HDAC10 KDM1A GMNN HMGB1 ENO1 FGF2 RPS14 TRIM28 YWHAQ CFL1 TRIM24 DNMT3B RPS13 MEN1 PIAS4 SMARCC2 RBM15 FST SIRT7 SIRT1 PIAS1 ILF3 RBL1 RARA TP53 MDFI HDAC4 CEBPA HDAC5 HDAC2 TSG101 HDAC3 HDAC1 TXN HDAC8 STRN3 HMBOX1 CUX1 E2F1 VHL SRSF10 SKIL WDTC1 ATF7IP BARD1 SMARCE1 NPM1 SMAD4 CBX5 NR1H2 CBX2 ZBTB16 STAT3 SMARCA5 PA2G4 SUPT5H HNRNPAB NR0B2 SMARCA4 RPS26 GFI1B TFAP4 NEDD4 SCGB1A1 MDM…
16481	negative regulation of transcription	1.5394e-05	0.00019306	82/1494 5.4%	494/14254 3.4%	RB1 NDUFA13 HDAC10 KDM1A YWHAB GMNN HMGB2 BRCA1 HMGB1 ENO1 PHB2 FGF2 RPS14 TRIM28 SUMO1 YWHAQ UIMC1 CFL1 TRIM24 DNMT3B MEN1 PIAS4 SMARCC2 TLE1 RBM15 FST SIRT7 SIRT1 RUNX2 PIAS1 ILF3 RBL1 RARA TP53 MDFI HDAC4 KHDRBS1 CEBPA HDAC5 HDAC2 TSG101 HDAC3 HDAC1 PHB TXN HDAC8 STRN3 HMBOX1 ATXN1 CUX1 CCDC85B E2F1 VHL SKIL WDTC1 ATF7IP SMARCE1 SMAD4 CBX5 CBX3 NR1H2 CBX2 ZBTB16 STAT3 SMARCA5 PA2G4 SUPT5H HNRN…
30198	extracellular matrix organization	1.5534e-05	0.0001943	26/1494 1.7%	103/14254 0.7%	APP TMPRSS6 PXN ILK PLG TNFRSF11B CTGF SERPINH1 VHL MPV17 ANXA2 APLP1 MMP9 PTK2 DCN TGFBR1 COL1A1 COL2A1 COL1A2 COL4A2 COL6A2 COL4A4 COL4A3 ITGA8 COL4A6 TGFBI
9607	response to biotic stimulus	1.5704e-05	0.0001959	76/1494 5.0%	449/14254 3.1%	GSK3B IFITM2 HSP90AB1 HMGB2 HSPB1 FASLG ENO1 COMT CLU HERC5 CASP8 CCND1 CFL1 STMN1 FBXO6 CTSG BANF1 B2M IFNAR2 HSP90AA1 CHUK RIPK2 HGF ABCC5 GTF2F1 DCN HIST2H2BE TNFRSF1A EEF1G IRF3 PSMA2 LAP3 TP53 IRF9 IFNAR1 IDO1 VCP HIST1H2BJ HIST1H2BK CXCR4 HDAC6 HSPD1 PRDX3 DNAJB1 PRDX2 RPS15A PCBP2 SERPINH1 MAPK1 COX2 APOB TAC1 CCT5 SNCA HSPA8 JUN HSPA5 NOS3 STAT1 AMFR STAT2 EIF2AK2 ISG15 HSPE1 SELE ISG20 E…
6297	nucleotide-excision repair, DNA gap filling	1.6562e-05	0.00020496	9/1494 0.6%	17/14254 0.1%	RFC5 PCNA RFC4 RFC1 RFC2 POLD2 RPA1 LIG4 RPA2
48524	positive regulation of viral reproduction	1.6562e-05	0.00020496	9/1494 0.6%	17/14254 0.1%	TOP2A JUN MAP3K1 TFAP4 SP1 HDAC1 VAPB TARDBP TARBP2
60048	cardiac muscle contraction	1.6562e-05	0.00020496	9/1494 0.6%	17/14254 0.1%	MYL4 ACTC1 MYL1 GAA ADRBK1 TPM1 VEGFB TNC PSEN2
48729	tissue morphogenesis	1.7199e-05	0.00021228	52/1494 3.4%	275/14254 1.9%	ATF2 NRP1 TGFB1I1 TNC ILK PHB2 FGF2 FGF7 CASP8 MYC CFL1 DAG1 TGM2 MED1 RBM15 CHUK FST GAA TPM1 SCRIB WNT16 PGF AR NOV PFN1 CD44 VCL MACF1 SEMA3C SRF SEMA3A GATA4 PSEN1 EGFR TTN DEAF1 PLXNA1 STAT5A VASP NGFR SMAD1 SMAD4 ESR1 ESR2 VEGFA COL1A1 EXT2 ACTC1 COL1A2 CTNNB1 GRB2 FGFR1
31344	regulation of cell projection organization	1.7343e-05	0.00021351	30/1494 2.0%	128/14254 0.8%	NRP1 HDAC2 SRF SEMA3A ILK PSEN1 SEMA3F CDC42 CDC20 LGALS1 CDH2 AKT1 EP300 APOE RAC1 PDLIM5 DISC1 SKIL NDEL1 YWHAH ACTR3 NGFR SMAD1 PTK2 TGFBR1 MAG ARHGEF1 MAPT DBN1 ANAPC2
1558	regulation of cell growth	1.7732e-05	0.00021771	43/1494 2.8%	213/14254 1.4%	RB1 NRP1 CDKN1A NDUFA13 TSG101 BTG1 SEMA3A ILK ENO1 SEMA3F FGF2 CDKN2AIP CTGF PPP1R9B PPP2CA CCDC85B PPP2R1A HNF4A AKT1 EP300 SFN APOE SMAD4 IGFBP5 CDKN2A IGFBP3 ESR2 TGFBR1 GDF9 ITCH DAB2 NOV NDUFS3 MAPT TKT HRG TP53 BCAR1 SIPA1 CD44 HSPA1B ANAPC2 HSPA1A
8361	regulation of cell size	1.8154e-05	0.00022232	44/1494 2.9%	220/14254 1.5%	RB1 NRP1 APP DDX5 CDKN1A NDUFA13 BTG1 SEMA3A FHL1 ILK SLC3A2 ENO1 SEMA3F FGF2 CDKN2AIP PPP1R9B PPP2CA CCDC85B PPP2R1A HNF4A AKT1 EP300 SFN WDTC1 NOP58 NPM1 SMAD4 CDKN2A ESR2 TGFBR1 ACTA1 AR GDF9 DAB2 CREB1 NDUFS3 MAPT HRG TP53 SIPA1 HSPA1B FGFR1 ANAPC2 HSPA1A
10468	regulation of gene expression	1.8867e-05	0.00023044	369/1494 24.6%	2924/14254 20.5%	EIF4A2 RB1 ATF2 TCERG1 APP HNRPDL HDAC10 CCNH TRRAP HDAC11 EIF4A3 PRF1 HNRNPU ENO1 PHB2 RPL6 UBE2L3 TIAL1 RPS14 RPS6KA5 TRIM28 PPP2R1A MYC TRIM24 AKT1 RPS13 MEF2A MED1 SMARCC1 MBNL1 SMARCC2 PRKCB SP110 COG3 CIRBP MED9 PRKCA MIF MED4 GTPBP4 SND1 RUNX2 WDR77 MAPK8IP1 THAP1 RUNX1 AR EWSR1 SUB1 SARNP TBPL1 TFAM TRIB3 RBCK1 PFN1 TP53 SF1 ATF4 DHX9 PRKDC AIRE GATA4 KLK3 TXN DAZ1 CDKN2AIP CIAO1 PRDX3 PR…
10038	response to metal ion	1.919e-05	0.00023378	34/1494 2.2%	154/14254 1.0%	PCNA TFRC PDCD6 TNC TNFRSF11B THBS1 EGFR ACTB TTN MAPK8 CCNB1 CASP8 CCND1 CASP6 CDH1 COX2 EP300 APOB B2M SNCA FGB GSN SYT1 NOS3 GSS ACTA1 NEDD4 KRT14 DRG1 CDK1 CTNNB1 CALM3 CALM1 CALM2
45787	positive regulation of cell cycle	2.1195e-05	0.00025753	20/1494 1.3%	70/14254 0.4%	STAT5A APP ASNS TERF1 EGFR CTGF CCND3 CCNB1 RPS15A CCND2 FNTA CCND1 RARA PIM1 MDM2 CDK1 AKT1 BIRC5 PHIP EIF4E
45765	regulation of angiogenesis	2.1261e-05	0.00025767	23/1494 1.5%	87/14254 0.6%	HDAC5 RNH1 BTG1 ANGPT2 NOS3 HGF KRT1 VEGFB GATA4 FASLG KLK3 FGF2 THBS1 TNFRSF1A VEGFA RUNX1 RHOB COL4A2 APOH COL4A3 COX2 CTNNB1 PF4
45597	positive regulation of cell differentiation	2.1374e-05	0.00025837	49/1494 3.2%	256/14254 1.7%	RB1 BTG1 TGFB1I1 HMGB2 ILK PRPF19 CLU FGF2 DNMT3B AKT1 EP300 CD36 JAK2 NDEL1 MEN1 ACTR3 RIPK2 HGF IGFBP3 NME2 LIG4 PIAS1 RUNX1 CCNE1 RARA ARHGEF1 MAPT ANAPC2 CEBPA SRF GATA4 NME1-NME2 VHL APOB DISC1 SKIL STAT5A NGFR SMAD1 JUN XRCC6 SMAD4 XRCC5 BAD SMAD9 ACIN1 CTNNB1 HRG PF4
51348	negative regulation of transferase activity	2.2171e-05	0.0002673	27/1494 1.8%	111/14254 0.7%	RB1 CDKN1A NPRL2 ILK PSEN1 PPP2CA PRDX3 SPRED1 PPP2R1A CASP3 AKT1 SFN APOE PAK2 YWHAG MEN1 GADD45B CDKN2A GADD45A PRKCA TERF1 TARBP2 MAPK8IP1 GADD45G TFAP4 POT1 TRIB3
34101	erythrocyte homeostasis	2.2674e-05	0.00027267	16/1494 1.0%	49/14254 0.3%	LYN RB1 G6PD RPS6 VEGFA RPS14 RPS17 RPS19 SP1 PRDX1 TCEA1 ACIN1 HCLS1 TIMP1 JAK2 RPS24
10740	positive regulation of intracellular protein kinase cascade	2.2932e-05	0.00027507	44/1494 2.9%	222/14254 1.5%	ILK FASLG ADRB2 FGF2 THBS1 EGFR FGF4 AKAP12 LGALS1 CASP8 CASP10 UBD FLNA FADD JAK2 ECT2 IKBKE TGM2 LYN MAP3K3 CHUK PRKCB RIPK2 NEK6 HGF VEGFB MIF CFLAR WNT16 TGFBR1 TNFRSF1A AR PPP5C VAPA EEF1D UBE2N HCLS1 CTNNB1 TAB2 RBCK1 TMEM9B BIRC2 CD44 FGFR1
22604	regulation of cell morphogenesis	2.3629e-05	0.0002827	33/1494 2.2%	149/14254 1.0%	NRP1 TGFB1I1 SEMA3A ILK PSEN1 SEMA3F CDH2 KDR EP300 MYH14 FYN APOE PDLIM5 SKIL MYH10 NDEL1 YWHAH ACTR3 NGFR SMAD1 SMAD4 FN1 PTK2 VEGFA MAG RASA1 MYH9 ARHGEF1 MAPT EZR ALDOA FERMT2 ANAPC2
6605	protein targeting	2.4133e-05	0.00028799	41/1494 2.7%	202/14254 1.4%	YWHAE MACF1 NUP205 NDUFA13 YWHAB RPL11 SRP14 FGF2 IPO5 AKAP12 SEC61A1 AP3M1 YWHAQ TPR LMNA AKT1 MAPK1 SSR1 SEC61B JAK2 KPNA2 RPL17 AP1M2 SPTBN1 YWHAG KPNA1 PDIA3 HSPA9 JUN NOP58 GCKR RPL23 TOMM34 YWHAZ POLA2 NEDD4 GIPC1 TP53 OPTN KPNB1 RAN
35468	positive regulation of signaling pathway	2.4665e-05	0.00029359	66/1494 4.4%	380/14254 2.6%	FLT1 IRS1 ITGB3 TGFB1I1 ILK FASLG FGF2 FGF4 AKAP12 LGALS1 CASP8 CASP10 RAC1 JAK2 IKBKE TGM2 MEN1 CHUK PRKCB RIPK2 HGF MIF WNT16 TGFBR1 TNFRSF1A AR DYNC1LI1 EEF1D ITGA8 HCLS1 PHIP ITGA5 RBCK1 BIRC2 CD44 FURIN ADRB2 THBS1 EGFR UBD FLNA FADD ECT2 DISC1 LYN MAP3K3 ZRANB1 SMAD4 MLL4 RBPMS CDKN2A NEK6 VEGFB CFLAR ESR1 VEGFA PPP5C VAPA NEDD4 GIPC1 UBE2N CTNNB1 TAB2 ATM TMEM9B FGFR1
7265	Ras protein signal transduction	2.6341e-05	0.00031275	27/1494 1.8%	112/14254 0.7%	RB1 CDKN1A SHC1 SRC YWHAB FGF2 G3BP1 CFL1 ARHGDIB G3BP2 MAPK1 APOE NTRK1 BRAP CHUK CDKN2A HGF APOA1 RFXANK MAPK14 RHOB CCNA2 COL1A2 CDK2 GRB2 ARHGEF1 TP53
43193	positive regulation of gene-specific transcription	2.6536e-05	0.00031427	31/1494 2.0%	137/14254 0.9%	HDAC4 ATF2 CEBPA HDAC5 HDAC2 PRKDC HDAC1 SRF HMGB2 GATA4 BRCA1 RNF4 TRIM28 HNF4A XRCC6 MAP3K1 MLL4 RBM15 NR1H2 HGF TFE3 HNRNPAB ESR2 SMARCA4 HINFP AR PSMC5 CREB1 RARA CTNNB1 TP53
10975	regulation of neuron projection development	2.6746e-05	0.00031596	26/1494 1.7%	106/14254 0.7%	NRP1 HDAC2 SEMA3A ILK PSEN1 SEMA3F CDC20 LGALS1 CDH2 AKT1 EP300 APOE PDLIM5 DISC1 SKIL NDEL1 YWHAH ACTR3 NGFR SMAD1 PTK2 MAG ARHGEF1 MAPT DBN1 ANAPC2
51051	negative regulation of transport	2.7286e-05	0.0003212	35/1494 2.3%	163/14254 1.1%	STXBP3 YWHAB IRS1 ITGB3 FAF1 TXN ADRB2 THBS1 GNAI2 G3BP2 AKT1 COX2 FLNA ITGAV RAC1 NOS1 EMD SNCA BARD1 NPY5R NOS3 FST NR1H2 APOA1 PRKCA GNAO1 CDK5 NEDD4 CALM3 HRG CALM1 CALM2 MDFI ARF6 PICALM
6468	protein amino acid phosphorylation	2.7328e-05	0.0003212	102/1494 6.8%	657/14254 4.6%	APP FGF2 RPS6KA5 TRIM28 CHEK2 CFL1 RPS6KA1 CHEK1 TRIM24 KDR PIM1 AKT1 MAP3K5 CSNK2A1 PRKCB HGF IGFBP3 CSNK2A2 DAPK3 PRKCA NRBP1 MAPK8IP1 TRIB3 PRKD2 LAP3 SHC1 PRKDC PSEN1 PRKCZ PRDX2 ABL1 TRPM7 TRPM6 SPTBN1 STAT5A LYN SMAD1 GCKR YES1 GADD45B NEK6 PLK1 EIF2AK2 SMAD9 CDC7 EIF2S1 CLK4 PTK2 GADD45G CDK9 CDK7 CDK6 STK24 CDK5 STK25 CDK4 CDK3 CDK2 CDK1 ATM CDK14 FGFR1 GSK3B CDKN1A FLT1 LRRK2 ILK JAK2 IK…
60445	branching involved in salivary gland morphogenesis	3.0042e-05	0.00035134	9/1494 0.6%	18/14254 0.1%	NRP1 FGF7 SEMA3C NOV SEMA3A DAG1 PLXNA1 TGM2 FGFR1
90329	regulation of DNA-dependent DNA replication	3.0042e-05	0.00035134	9/1494 0.6%	18/14254 0.1%	CIZ1 CDC45 STAG2 MRE11A CDC6 NBN TERF1 SMC1A TERF2
48638	regulation of developmental growth	3.0128e-05	0.00035147	16/1494 1.0%	50/14254 0.3%	NRP1 SEMA3A ILK GATA4 SEMA3F ADRB2 FGF2 AR CCNB1 CDK1 EP300 APOE MAPT HRG FGFR1 ANAPC2
31958	corticosteroid receptor signaling pathway	3.0504e-05	0.0003543	6/1494 0.4%	8/14254 0.0%	RBM14 NCOA6 PTGES3 NEDD4 JAK2 YWHAH
19059	initiation of viral infection	3.0694e-05	0.0003543	10/1494 0.6%	22/14254 0.1%	ITCH XRCC6 XRCC5 HMGA1 LIG4 PSIP1 CXCR4 BANF1 LAP3 PPIA
6418	tRNA aminoacylation for protein translation	3.0897e-05	0.0003543	15/1494 1.0%	45/14254 0.3%	YARS DARS SMAD1 VARS TARS EPRS NARS QARS KARS LARS MARS TPR IARS FARSB AARS
43038	amino acid activation	3.0897e-05	0.0003543	15/1494 1.0%	45/14254 0.3%	YARS DARS SMAD1 VARS TARS EPRS NARS QARS KARS LARS MARS TPR IARS FARSB AARS
43039	tRNA aminoacylation	3.0897e-05	0.0003543	15/1494 1.0%	45/14254 0.3%	YARS DARS SMAD1 VARS TARS EPRS NARS QARS KARS LARS MARS TPR IARS FARSB AARS
42273	ribosomal large subunit biogenesis	3.0901e-05	0.0003543	7/1494 0.4%	11/14254 0.0%	RPL5 NPM1 RPL11 RPL14 RPL24 RPL26 RPL7
43516	regulation of DNA damage response, signal transduction by p53 class mediator	3.0901e-05	0.0003543	7/1494 0.4%	11/14254 0.0%	NPM1 CDKN2A MDM2 ATM MIF SIRT1 CD44
23056	positive regulation of signaling process	3.1682e-05	0.00036237	52/1494 3.4%	281/14254 1.9%	ILK FASLG FGF2 FGF4 AKAP12 LGALS1 CASP8 CASP10 RAC1 JAK2 IKBKE TGM2 CHUK PRKCB RIPK2 HGF SCRIB MIF WNT16 TGFBR1 TNFRSF1A AR DYNC1LI1 EEF1D HCLS1 RBCK1 BIRC2 CD44 ADRB2 THBS1 EGFR CDKN2AIP HDAC6 UBD FLNA FADD ECT2 SNCA LYN MAP3K3 NEK6 VEGFB CFLAR VEGFA PPP5C VAPA NEDD4 UBE2N CTNNB1 TAB2 TMEM9B FGFR1
32583	regulation of gene-specific transcription	3.5238e-05	0.00040206	42/1494 2.8%	212/14254 1.4%	HDAC4 ATF2 CEBPA HDAC5 HDAC2 HDAC3 KDM1A PRKDC HDAC1 SRF GMNN HMGB2 GATA4 BRCA1 RNF4 FSTL3 UBE2L3 TRIM28 HNF4A RAD21 SKIL WDTC1 XRCC6 MAP3K1 MLL4 RBM15 PRKCB NR1H2 HGF TFE3 HNRNPAB SIRT1 ESR2 SMARCA4 HINFP AR PSMC5 TFAP4 CREB1 RARA CTNNB1 TP53
60	protein import into nucleus, translocation	3.5393e-05	0.00040284	12/1494 0.8%	31/14254 0.2%	JUN POLA2 GCKR LMNA AKT1 MAPK1 SEC61B JAK2 TP53 FGF2 SPTBN1 KPNB1
51100	negative regulation of binding	3.5677e-05	0.00040509	21/1494 1.4%	78/14254 0.5%	HDAC4 RB1 LRPAP1 GSK3B JUN HDAC2 KDM1A CDKN2A ADRB2 SIRT1 GTPBP4 PRDX2 TFAP4 SUMO1 PIM1 RPS3 FLNA RBCK1 JAK2 MDFI MEN1
48584	positive regulation of response to stimulus	3.5821e-05	0.00040574	50/1494 3.3%	268/14254 1.8%	IRS1 FHL1 BRCA1 CLU UIMC1 KDR CTSG IKBKG JAK2 B2M TGM2 NDEL1 NPY5R PRKCB RIPK2 HGF KRT1 H2AFX PRKCA WNT16 TNFRSF1A RBCK1 DTL IDO1 CRP C1QA RNF8 PSEN2 BRCC3 PSEN1 THBS1 HSPD1 CD79A MAPK1 COX2 FYN TAC1 CD55 STAT5A LYN CDKN2A VEGFB VEGFA CXCL12 BRE FAM175A UBE2N POLR3F ATM BCAR1
33365	protein localization in organelle	3.6242e-05	0.00040952	33/1494 2.2%	152/14254 1.0%	MACF1 NUP205 NDUFA13 SRP14 FGF2 IPO5 SEC61A1 TPR LMNA AKT1 MAPK1 SEC61B JAK2 KPNA2 RPL17 SPTBN1 KPNA1 PDIA3 JUN NOP58 GCKR ZBTB16 RPL23 COG3 TOMM34 YWHAZ POLA2 MDM2 TP53 LACRT OPTN KPNB1 SF1
6986	response to unfolded protein	3.7978e-05	0.0004281	19/1494 1.2%	67/14254 0.4%	HSPA8 HSP90AA1 VCP HSP90AB1 HSPA5 AMFR EIF2AK2 HSPB1 HSPE1 HSPD1 DNAJB1 ERP44 CCND1 VAPB SERPINH1 FBXO6 HSPA1B NFE2L2 HSPA1A
70	mitotic sister chromatid segregation	3.9872e-05	0.0004473	13/1494 0.8%	36/14254 0.2%	NCAPG SMC1A SMC4 NCAPH SMC2 TTN CCNB1 CDC23 ZW10 RRS1 NCAPD2 NCAPD3 BUB3
31100	organ regeneration	3.9872e-05	0.0004473	13/1494 0.8%	36/14254 0.2%	CEBPA EIF4A1 CDKN1A ANGPT2 HGF NR0B2 IGF2R TGFBR1 CCNA2 CCND1 CCNE1 APOH CDK1
70201	regulation of establishment of protein localization	4.1645e-05	0.00046607	33/1494 2.2%	153/14254 1.0%	GSK3B YWHAB FAF1 TXN PIK3R1 PRKCZ EGFR PANX1 CDH1 PRDX1 G3BP2 AKT1 FLNA EP300 JAK2 EMD BARD1 SMAD4 RBPMS CDKN2A HGF APOA1 SORBS1 MIF SIRT1 RAB11A TGFBR1 CDK5 TRIP6 CDK1 LCP1 LACRT MDFI
9411	response to UV	4.2809e-05	0.00047771	18/1494 1.2%	62/14254 0.4%	CDKN1A FEN1 CIRBP UBE4B EGFR WRN CASP7 MAPK8 MSH2 CCND1 CASP3 NEDD4 USP1 AKT1 SDF4 TP53 DTL MEN1
7435	salivary gland morphogenesis	4.289e-05	0.00047771	11/1494 0.7%	27/14254 0.1%	NRP1 FGF7 SEMA3C NOV CDH1 SEMA3A DAG1 PLXNA1 EGFR TGM2 FGFR1
2009	morphogenesis of an epithelium	4.3686e-05	0.00048542	41/1494 2.7%	207/14254 1.4%	ATF2 NRP1 SEMA3C SRF TGFB1I1 SEMA3A TNC ILK GATA4 PSEN1 PHB2 FGF2 EGFR FGF7 CASP8 DEAF1 MYC CFL1 DAG1 PLXNA1 TGM2 STAT5A VASP MED1 SMAD4 RBM15 CHUK SCRIB WNT16 ESR1 PGF ESR2 VEGFA AR NOV CTNNB1 GRB2 PFN1 CD44 VCL FGFR1
40012	regulation of locomotion	4.513e-05	0.00050028	46/1494 3.0%	242/14254 1.6%	HDAC5 FLT1 IRS1 ITGB3 LRRK2 SEMA3A PDGFA ILK CXCR4 FURIN FGF2 THBS1 EGFR HDAC6 FGF7 PLAU APOH KDR DAG1 AKT1 MAPK1 COX2 APOE JAK2 TAC1 SNCA MPP1 MAP3K1 ANGPT2 IGFBP5 HGF IGFBP3 TPM1 VEGFB PRKCA SELE MMP9 GTPBP4 TSHR VEGFA CXCL12 CDK5 TRIP6 LAP3 BCAR1 VCL
1763	morphogenesis of a branching structure	4.8906e-05	0.00054086	28/1494 1.8%	122/14254 0.8%	NRP1 COL13A1 SEMA3C SRF SEMA3A ILK PHB2 FGF2 FGF7 MYC KDR DAG1 PLXNA1 TGM2 MED1 SMAD4 RBM15 ESR1 PGF VEGFA AR MMP14 NOV MKS1 CTNNB1 GRB2 CD44 FGFR1
9725	response to hormone stimulus	4.9034e-05	0.00054099	73/1494 4.8%	441/14254 3.0%	CDKN1A BTG1 IRS1 HMGB2 PCSK9 PLAT BRCA1 CTGF UBE2L3 CASP8 CCND2 CCND1 CASP6 DAG1 AKT1 EP300 JAK2 CTSB CAP1 SMARCC1 RBM14 PARP1 NCOA6 HGF ABCC5 PRKCA PGF TGFBR1 CCNA2 ACTA1 AR MMP14 CCNE1 RARA HCLS1 TRIB3 PHIP CEBPA HDAC5 SHC1 PRKDC MAX SRF PDGFA GATA4 TNFRSF11B PIK3R1 THBS1 STRN3 PRKAR2A MAPK1 COX2 INPP5K A2M TAC1 LDLR WDTC1 STAT5A LYN MLL4 NOS3 STAT1 STAT3 ASNS SORBS1 ESR1 ESR2 COL1A1 KRT19 GNB2…
9887	organ morphogenesis	4.972e-05	0.00054727	98/1494 6.5%	635/14254 4.4%	ATF2 EIF4A1 GMNN TNC PHB2 FGF2 FGF4 CTGF COMP FGF7 CCND1 MYC CFL1 DAG1 EP300 TGM2 MEN1 MED1 SMARCC1 TLE1 FST HGF TPM1 APLP1 SCRIB PGF AR CCNE1 PFN1 VCL MACF1 COL13A1 PSEN2 CUL1 PDGFA GATA4 PSEN1 DEAF1 APOH PLXNA1 STAT5A VASP NGFR SMAD1 SMAD4 NR0B2 ESR1 IGF2R ESR2 COL1A1 EXT2 COL1A2 SP1 CDK1 GRB2 TAB1 HOXD8 FGFR1 NRP1 CLIC5 CDKN1A TGFB1I1 FHL1 ILK FASLG HCCS PKD1 CASP8 ADAMTS1 DSP RBM15 CHUK GAA W…
31334	positive regulation of protein complex assembly	5.1257e-05	0.00056286	12/1494 0.8%	32/14254 0.2%	ACTR3 GSK3B MAP3K1 SUMO1 SRC SRF FAF1 MAPT TERF1 HDAC6 ARF6 NCK1
30155	regulation of cell adhesion	5.1442e-05	0.00056329	32/1494 2.1%	148/14254 1.0%	SRF FAF1 ILK PLG FGF1 PRKCZ THBS1 FSTL3 PPP2CA ATP5B LGALS1 PLAU PPP2R1A ARHGDIB KDR CD36 JAK2 TGM2 STAT5A GSN CDKN2A TPM1 GTPBP4 COL1A1 MMP14 DAB1 CDK6 RASA1 TGFBI HRG SIPA1 FERMT3
6891	intra-Golgi vesicle-mediated transport	5.1775e-05	0.00056329	9/1494 0.6%	19/14254 0.1%	NAPA GOLGA3 CUX1 COPB1 COG3 GOSR1 OPTN NAPG COPE
7093	mitotic cell cycle checkpoint	5.1778e-05	0.00056329	16/1494 1.0%	52/14254 0.3%	RB1 CDKN1A TRRAP RPS6 TERF1 CCNA2 CCNB1 CCND1 ZW10 TPR CDK1 RPL24 ATM PSMG2 NBN TP53
34599	cellular response to oxidative stress	5.1778e-05	0.00056329	16/1494 1.0%	52/14254 0.3%	TRAP1 G6PD TPM1 PXN PYCR1 PRDX6 HDAC6 PRDX3 PRDX2 PRDX1 PIM1 CDK1 EP300 STX3 MPV17 SNCA
16044	cellular membrane organization	5.4103e-05	0.00058595	65/1494 4.3%	382/14254 2.6%	ITSN2 ATF2 APP TFRC SH3KBP1 SNAP23 CLTC CLTA AP2A1 AP2A2 FTH1 CASP3 ITGAV CD36 LDLRAP1 EMD TGM2 NDEL1 CAP1 HSP90AA1 APLP1 EPN1 DNM2 VAMP8 RABEP2 RARA TP53 RAB7A NAPA CRP COPB1 USO1 GNAI3 ADRB2 THBS1 EGFR NAPG STX11 CORO1C ATP5B LMNA STX4 STX3 APOE EPS15 LDLR AP1M2 AP1M1 SNCA HSPA8 HIP1R IGF2R GULP1 NECAP2 DAB2 VAPA CDK5 SNX17 NEDD4 BAX GRB2 COPG1 SEC24C COPE PICALM
61061	muscle structure development	5.4111e-05	0.00058595	49/1494 3.2%	265/14254 1.8%	RB1 APP FHL1 TNC LGALS1 CSRP2 SGCA EP300 NOS1 EMD HIST1H1B CTSB MEF2A MBNL1 IGFBP5 CHUK GAA TPM1 SIRT1 DCN MYL4 ACTA1 MYL6 MYL1 MYH9 TAGLN2 VAMP5 DSC1 SEMA3C PLG SRI TTN CCNB1 LMNA FLNB NDUFV2 MEF2D SKIL SVIL QKI VEGFA HINFP RCAN1 KRT19 ACTC1 CDK5 CDK1 CTNNB1 HRG
6403	RNA localization	5.4393e-05	0.00058629	25/1494 1.6%	104/14254 0.7%	NUP205 STAU1 RBM8A EIF4A3 NXF1 ATXN2 XPO1 KHSRP TPR G3BP2 IGF2BP1 HNRNPA1 RAE1 SRSF10 UPF1 NPM1 NUP155 NUP210 NCBP1 CKAP5 QKI LRPPRC DDX39B HNRNPA2B1 RAN
30308	negative regulation of cell growth	5.4393e-05	0.00058629	25/1494 1.6%	104/14254 0.7%	RB1 NRP1 CDKN1A NDUFA13 BTG1 SEMA3A ENO1 SEMA3F FGF2 CDKN2AIP PPP1R9B PPP2CA CCDC85B PPP2R1A HNF4A SMAD4 CDKN2A ESR2 GDF9 DAB2 NDUFS3 TP53 SIPA1 HSPA1B HSPA1A
819	sister chromatid segregation	5.5611e-05	0.00059804	13/1494 0.8%	37/14254 0.2%	NCAPG SMC1A SMC4 NCAPH SMC2 TTN CCNB1 CDC23 ZW10 RRS1 NCAPD2 NCAPD3 BUB3
35466	regulation of signaling pathway	5.5991e-05	0.00060074	143/1494 9.5%	1001/14254 7.0%	ITSN2 APP IRS1 PHB2 FGF2 FGF4 LGALS1 CCND1 CDH2 PPP2R1A PEG10 TRIM24 DAG1 AKT1 MAP3K5 TGM2 PHLDA3 MEN1 TLE1 IGFBP5 PRKCB FST HGF PRKCA SCRIB MIF MAPK8IP1 AR DYNC1LI1 HGS KCTD13 TRIB3 PHIP RBCK1 LAP3 TP53 SHC1 CUL3 PSEN2 IQGAP1 PSEN1 ADRB2 PRKCZ PRDX2 ATXN1 PDCD10 UBD PRDX1 APOE FADD ECT2 SKIL LYN NGFR ZRANB1 GCKR SMAD4 MLL4 AMBP RBPMS HSPA5 NEK6 ESR1 ESR2 PPP5C SP1 GIPC1 UBE2N MDM2 PIN1 GRB2 TAB2…
33044	regulation of chromosome organization	5.6577e-05	0.00060565	14/1494 0.9%	42/14254 0.2%	SET RNF4 TERF1 TERF2 RECQL4 CCNB1 MYC UBE2N DNMT3B POT1 TERF2IP TP53 SNCA MEN1
61024	membrane organization	5.8664e-05	0.00062656	65/1494 4.3%	383/14254 2.6%	ITSN2 ATF2 APP TFRC SH3KBP1 SNAP23 CLTC CLTA AP2A1 AP2A2 FTH1 CASP3 ITGAV CD36 LDLRAP1 EMD TGM2 NDEL1 CAP1 HSP90AA1 APLP1 EPN1 DNM2 VAMP8 RABEP2 RARA TP53 RAB7A NAPA CRP COPB1 USO1 GNAI3 ADRB2 THBS1 EGFR NAPG STX11 CORO1C ATP5B LMNA STX4 STX3 APOE EPS15 LDLR AP1M2 AP1M1 SNCA HSPA8 HIP1R IGF2R GULP1 NECAP2 DAB2 VAPA CDK5 SNX17 NEDD4 BAX GRB2 COPG1 SEC24C COPE PICALM
10646	regulation of cell communication	6.0408e-05	0.00064371	161/1494 10.7%	1152/14254 8.0%	ITSN2 ATF2 APP IRS1 PLAT PHB2 FGF2 FGF4 LGALS1 CCND1 CDH2 PLAU PPP2R1A PEG10 TRIM24 DAG1 AKT1 MAP3K5 TGM2 PHLDA3 MEN1 TLE1 IGFBP5 PRKCB FST HGF IGFBP3 PRKCA SCRIB MIF MAPK8IP1 AR DYNC1LI1 HGS KCTD13 TRIB3 PHIP RBCK1 LAP3 TP53 SHC1 CUL3 PSEN2 IQGAP1 PSEN1 ADRB2 PRKCZ CDKN2AIP PRDX2 ATXN1 PDCD10 UBD PRDX1 COX2 APOE FADD ECT2 TAC1 SKIL LYN BRAP NGFR ZRANB1 GCKR SMAD4 MLL4 AMBP RBPMS HSPA5 NEK6 NR0B2…
6338	chromatin remodeling	6.0746e-05	0.00064438	17/1494 1.1%	58/14254 0.4%	HDAC4 RB1 HDAC5 SMARCC1 HDAC2 SMARCC2 MLL4 HDAC1 CBX3 SMARCA5 INO80 SUPT5H SIRT1 SUPT6H SMARCA4 RBBP4 MEN1
31647	regulation of protein stability	6.0746e-05	0.00064438	17/1494 1.1%	58/14254 0.4%	MYLIP PRKDC CDKN2A USP4 COG3 APOA1 CDKN2AIP NAPG GTPBP4 HSPD1 GIPC1 MDM2 FLNA DSG1 MDM4 VHL DSC1
45792	negative regulation of cell size	6.2346e-05	0.00065985	26/1494 1.7%	111/14254 0.7%	RB1 NRP1 CDKN1A NDUFA13 BTG1 SEMA3A ENO1 SEMA3F FGF2 CDKN2AIP PPP1R9B PPP2CA CCDC85B PPP2R1A HNF4A AKT1 SMAD4 CDKN2A ESR2 GDF9 DAB2 NDUFS3 TP53 SIPA1 HSPA1B HSPA1A
9615	response to virus	6.3537e-05	0.00067094	31/1494 2.0%	143/14254 1.0%	CXCR4 HSPB1 ENO1 CLU HERC5 RPS15A CFL1 PCBP2 STMN1 BANF1 APOB CCT5 IFNAR2 STAT1 HGF STAT2 EIF2AK2 ISG15 GTF2F1 EEF1G ISG20 ITCH CXCL12 CDK6 IRF3 PRKRA PSMA2 POLR3F LAP3 IRF9 IFNAR1
186	activation of MAPKK activity	6.3981e-05	0.00067109	11/1494 0.7%	28/14254 0.1%	MAP3K1 FLT1 GADD45B LRRK2 PSEN1 JAK2 FGF2 EGFR TGFBR1 GNAI2 GADD45G
43484	regulation of RNA splicing	6.3981e-05	0.00067109	11/1494 0.7%	28/14254 0.1%	RPS26 MBNL1 NPM1 RBM25 RBM15B SNRNP70 HNRNPH1 HNRNPF CELF3 SRSF10 RPS13
50792	regulation of viral reproduction	6.3981e-05	0.00067109	11/1494 0.7%	28/14254 0.1%	TOP2A JUN MAP3K1 TFAP4 TNIP1 SP1 HDAC1 VAPB TARDBP PPIA TARBP2
33673	negative regulation of kinase activity	6.4396e-05	0.00067393	25/1494 1.6%	105/14254 0.7%	RB1 CDKN1A NPRL2 ILK PSEN1 PPP2CA PRDX3 SPRED1 PPP2R1A CASP3 AKT1 SFN APOE PAK2 YWHAG MEN1 GADD45B CDKN2A GADD45A PRKCA TARBP2 MAPK8IP1 GADD45G TFAP4 TRIB3
10639	negative regulation of organelle organization	6.5886e-05	0.00068645	24/1494 1.6%	99/14254 0.6%	NPM1 SET MAP3K1 GSN BRCA1 TERF1 TERF2 RECQL4 CCNB1 CAPZB CAPZA1 TMSB4X TPR DNMT3B POT1 TERF2IP ATM PSMG2 MAP4 MAPT MAPRE1 SPTAN1 SPTBN1 SNCA
31589	cell-substrate adhesion	6.5886e-05	0.00068645	24/1494 1.6%	99/14254 0.6%	ITGB1 COL13A1 ITGA3 ITGB3 ACTN1 PXN ITGA2B FN1 ILK SORBS1 PKD1 CTGF CDK5 TRIP6 ITGA8 DAG1 CTNNB1 ITGB7 ITGAV TRPM7 ITGB6 CD44 C22ORF28 VCL
1890	placenta development	6.6557e-05	0.0006919	22/1494 1.4%	87/14254 0.6%	CEBPA MED1 VCAM1 HSP90AB1 RBM15 ITGA4 NCOA6 RPS6 PLG EGFR EPOR DCN PRDX3 KRT19 SP1 AKT1 MAPK1 COX2 GRB2 BIRC6 MDFI BIRC2
7076	mitotic chromosome condensation	6.7433e-05	0.0006979	7/1494 0.4%	12/14254 0.0%	NCAPG NCAPD2 NCAPD3 SMC4 NCAPH SMC2 TTN
42255	ribosome assembly	6.7433e-05	0.0006979	7/1494 0.4%	12/14254 0.0%	RPS14 RPS25 NPM1 EIF6 RPS6 RPL24 EIF3A
51054	positive regulation of DNA metabolic process	6.8017e-05	0.0007024	18/1494 1.2%	64/14254 0.4%	JUN CIZ1 SHC1 H2AFX RNF8 PDGFA BRCC3 BRCA1 TERF2 AR RAD51 BRE UIMC1 FAM175A UBE2N CDK1 POT1 STAT6
42159	lipoprotein catabolic process	6.8873e-05	0.0007081	5/1494 0.3%	6/14254 0.0%	ATM APOE CD36 APOB LDLR
60666	dichotomous subdivision of terminal units involved in salivary gland branching	6.8873e-05	0.0007081	5/1494 0.3%	6/14254 0.0%	NRP1 SEMA3C NOV SEMA3A PLXNA1
7169	transmembrane receptor protein tyrosine kinase signaling pathway	6.9139e-05	0.00070929	42/1494 2.8%	218/14254 1.5%	FLT1 SHC1 SRC IRS1 PXN PDGFA PLAT PIK3R1 ADRB2 FGF1 FGF2 EGFR FGF4 CTGF EPS8 FGF7 RPS6KA5 KDR AKT1 FLNA JAK2 EPS15 NCK1 NTRK1 STAT5A CAST SMARCC1 ANGPT2 HGF STAT3 SORBS1 PTK2 MTSS1 VEGFA AR CDK5 GRB2 PHIP TKT HRG BCAR1 FGFR1
6793	phosphorus metabolic process	7.3955e-05	0.00075537	136/1494 9.1%	949/14254 6.6%	APP NDUFA10 ATP5C1 FGF2 RPS6KA5 TRIM28 PPP2R1A CHEK2 CFL1 RPS6KA1 CHEK1 TRIM24 KDR PIM1 AKT1 MAP3K5 CSNK2A1 PRKCB HGF IGFBP3 CSNK2A2 DAPK3 PRKCA NRBP1 MAPK8IP1 MSH2 PPA1 TRIB3 PRKD2 LAP3 ATP6V1A SHC1 PRKDC PIK3R1 PSEN1 PRKCZ ATP5B PRDX2 PGK1 ABL1 COX2 TRPM7 NDUFV2 TRPM6 NDUFV1 SPTBN1 STAT5A LYN SMAD1 GCKR YES1 GADD45B NEK6 PLK1 EIF2AK2 SMAD9 CDC7 EIF2S1 CLK4 PTK2 GADD45G CDK9 PPP5C CDK7 CDK6 STK2…
6796	phosphate metabolic process	7.3955e-05	0.00075537	136/1494 9.1%	949/14254 6.6%	APP NDUFA10 ATP5C1 FGF2 RPS6KA5 TRIM28 PPP2R1A CHEK2 CFL1 RPS6KA1 CHEK1 TRIM24 KDR PIM1 AKT1 MAP3K5 CSNK2A1 PRKCB HGF IGFBP3 CSNK2A2 DAPK3 PRKCA NRBP1 MAPK8IP1 MSH2 PPA1 TRIB3 PRKD2 LAP3 ATP6V1A SHC1 PRKDC PIK3R1 PSEN1 PRKCZ ATP5B PRDX2 PGK1 ABL1 COX2 TRPM7 NDUFV2 TRPM6 NDUFV1 SPTBN1 STAT5A LYN SMAD1 GCKR YES1 GADD45B NEK6 PLK1 EIF2AK2 SMAD9 CDC7 EIF2S1 CLK4 PTK2 GADD45G CDK9 PPP5C CDK7 CDK6 STK2…
50818	regulation of coagulation	7.5867e-05	0.00077322	14/1494 0.9%	43/14254 0.3%	ANXA2 NOS3 TMPRSS6 KRT1 PSEN2 PDGFA PLG KLK3 PSEN1 THBS1 PLAU APOH APOE HRG
30195	negative regulation of blood coagulation	7.6473e-05	0.00077769	10/1494 0.6%	24/14254 0.1%	ANXA2 PLAU NOS3 TMPRSS6 APOH KRT1 PDGFA PLG KLK3 APOE
9967	positive regulation of signal transduction	7.8445e-05	0.00079602	50/1494 3.3%	276/14254 1.9%	ILK FASLG FGF2 FGF4 AKAP12 LGALS1 CASP8 CASP10 RAC1 JAK2 IKBKE TGM2 CHUK PRKCB RIPK2 HGF MIF WNT16 TGFBR1 TNFRSF1A AR DYNC1LI1 EEF1D HCLS1 RBCK1 BIRC2 CD44 ADRB2 THBS1 EGFR CDKN2AIP HDAC6 UBD FLNA FADD ECT2 LYN MAP3K3 NEK6 VEGFB CFLAR VEGFA PPP5C VAPA NEDD4 UBE2N CTNNB1 TAB2 TMEM9B FGFR1
6266	DNA ligation	8.3354e-05	0.00084228	6/1494 0.4%	9/14254 0.0%	TOP2A XRCC6 MGMT HMGB2 LIG4 HMGB1
9611	response to wounding	8.3363e-05	0.00084228	85/1494 5.6%	541/14254 3.7%	NRP1 TFRC ITGB3 FHL1 TNC F13A1 PLAT HMGB1 CLU FGF2 CTGF FGF7 LGALS1 PLAU CASP6 CASP3 HNF4A AKT1 ITGB6 RAC1 CD36 JAK2 CTSB IFNAR2 DSP CD97 FGB SERPINB2 ANXA1 RIPK2 PABPC4 HGF TPM1 KRT1 MIF YWHAZ DCN TNFRSF1A VCAN ITGA5 LAP3 S100A9 S100A8 CD44 IFNAR1 IDO1 CRP HDAC4 APCS REG3A CEBPA HDAC5 C1QA STXBP3 MAX SRF SDC2 PDGFA CXCR4 PLG KLK3 THBS1 PRDX2 CCNB1 APOH APOE A2M TAC1 CD55 ABCF1 NGFR SMAD1 MAP3K1 …
33158	regulation of protein import into nucleus, translocation	8.5397e-05	0.00085911	9/1494 0.6%	20/14254 0.1%	SMAD4 RBPMS CDK1 EP300 JAK2 SIRT1 EMD EGFR TGFBR1
43525	positive regulation of neuron apoptosis	8.5397e-05	0.00085911	9/1494 0.6%	20/14254 0.1%	NQO1 JUN CDK5 CASP6 PCSK9 BAX FASLG ATM TP53
70482	response to oxygen levels	9.246e-05	0.00092714	33/1494 2.2%	159/14254 1.1%	CDKN1A FLT1 TFRC SDC2 PSEN2 PDGFA CXCR4 PLAT THBS1 APOLD1 HSP90B1 CTGF CCNB1 PLAU UBQLN1 E2F1 PIM1 EP300 NOS1 VHL CREBBP SMAD4 VCAM1 ANGPT2 NOS3 SMAD9 ACTN4 PGF TGFBR1 VEGFA MMP14 LAP3 BIRC2
61138	morphogenesis of a branching epithelium	9.2556e-05	0.00092714	24/1494 1.6%	101/14254 0.7%	NRP1 MED1 SMAD4 RBM15 SEMA3C SRF SEMA3A ILK PHB2 FGF2 ESR1 PGF VEGFA AR FGF7 NOV MYC DAG1 PLXNA1 CTNNB1 GRB2 CD44 TGM2 FGFR1
7431	salivary gland development	9.337e-05	0.0009333	11/1494 0.7%	29/14254 0.2%	NRP1 FGF7 SEMA3C NOV CDH1 SEMA3A DAG1 PLXNA1 EGFR TGM2 FGFR1
45471	response to ethanol	9.4179e-05	0.00093938	20/1494 1.3%	77/14254 0.5%	GSN NOS3 STAT3 PRF1 PRKCA TNFRSF1A EPS8 ACTC1 CASP8 CCND2 CCND1 CCNE1 CDK1 SDF4 EP300 FYN APOE PFN1 BIRC2 CTSB
71375	cellular response to peptide hormone stimulus	9.589e-05	0.00095442	21/1494 1.4%	83/14254 0.5%	STAT5A HDAC5 SMARCC1 PARP1 SHC1 PRKDC STAT1 MAX IRS1 STAT3 PCSK9 SORBS1 PIK3R1 CCND2 AKT1 TRIB3 GRB2 PHIP JAK2 BCAR1 WDTC1
43627	response to estrogen stimulus	0.00010024	0.00099561	26/1494 1.7%	114/14254 0.7%	PDGFA GATA4 TNFRSF11B BRCA1 CTGF STRN3 CASP8 CCND2 CCND1 CASP6 MAPK1 COX2 EP300 LDLR MLL4 NOS3 STAT3 PRKCA ESR1 TGFBR1 CCNA2 MMP14 KRT19 CCNE1 RARA CTNNB1
